# Supplementary material for: Switching charge-transfer characteristics from p-type to n-type through molecular “doping” (co-crystallization)
Source: Chem Sci. 2016 Feb 25;7(6):3851–6. doi: 10.1039/c5sc04954g (PMC6013807; doi:10.1039/c5sc04954g)
Supplement: Supplementary file 2 [file SC-007-C5SC04954G-s002.cif]

# Electronic Supplementary Material (ESI) for Chemical Science.
# This journal is © The Royal Society of Chemistry 2016

####################################################################### 
# 
# This file contains crystal structure data downloaded from the 
# Cambridge Structural Database (CSD) hosted by the Cambridge 
# Crystallographic Data Centre (CCDC).
# 
# Full information about CCDC data access policies and citation 
# guidelines are available at http://www.ccdc.cam.ac.uk/access/V1 
# 
# Audit and citation data items may have been added by the CCDC. 
# Please retain this information to preserve the provenance of 
# this file and to allow appropriate attribution of the data. 
# 
#######################################################################

data_I
_audit_block_doi                 10.5517/cc1k9vb1
_database_code_depnum_ccdc_archive 'CCDC 1439433'
_audit_update_record             
;
2015-11-30 deposited with the CCDC.
2016-02-25 downloaded from the CCDC.
;
_chemical_name_systematic        ?
_chemical_name_common            ?
_chemical_formula_moiety         ?
_chemical_formula_sum            'C38 H30 N4 S3'
_chemical_formula_iupac          ?
_chemical_formula_weight         638.84

_chemical_melting_point          ?

_space_group_crystal_system      orthorhombic
_space_group_name_H-M_alt        'P b c n'
_space_group_name_Hall           '-P 2n 2ab'
loop_
_space_group_symop_operation_xyz
'x, y, z'
'-x+1/2, -y+1/2, z+1/2'
'-x, y, -z+1/2'
'x+1/2, -y+1/2, -z'
'-x, -y, -z'
'x-1/2, y-1/2, -z-1/2'
'x, -y, z-1/2'
'-x-1/2, y-1/2, z'

_cell_length_a                   29.6046(8)
_cell_length_b                   11.8388(4)
_cell_length_c                   17.1781(4)
_cell_angle_alpha                90
_cell_angle_beta                 90
_cell_angle_gamma                90
_cell_volume                     6020.6(3)
_cell_formula_units_Z            8
_cell_measurement_reflns_used    6753
_cell_measurement_theta_min      2.7418
_cell_measurement_theta_max      27.4452
_cell_measurement_temperature    153.(2)

_exptl_crystal_description       needle
_exptl_crystal_colour            black
_exptl_crystal_size_max          0.420
_exptl_crystal_size_mid          0.080
_exptl_crystal_size_min          0.060
_exptl_crystal_density_diffrn    1.410
_exptl_crystal_density_meas      ?
_exptl_crystal_density_method    'not measured'
_exptl_crystal_F_000             2672

_exptl_absorpt_coefficient_mu    0.283
_exptl_absorpt_correction_type   multi-scan
_exptl_absorpt_process_details   'SADABS V2014/5 (Bruker AXS Inc.)'
_exptl_absorpt_correction_T_min  0.80
_exptl_absorpt_correction_T_max  0.98

_exptl_special_details           
;
;

_diffrn_ambient_temperature      153.(2)

_diffrn_source                   'fine-focus sealed tube'
_diffrn_source_type              ?

_diffrn_radiation_type           MoK\a
_diffrn_radiation_wavelength     0.71073
_diffrn_radiation_monochromator  graphite
_diffrn_measurement_device_type  'CCD area detector'
_diffrn_measurement_method       'phi and omega scans'
_diffrn_detector_area_resol_mean 8.3333
_diffrn_reflns_number            73036
_diffrn_reflns_av_R_equivalents  0.0969
_diffrn_reflns_av_unetI/netI     0.0578
_diffrn_reflns_theta_min         1.85
_diffrn_reflns_theta_max         28.42
_diffrn_reflns_theta_full        28.42
_diffrn_measured_fraction_theta_max 0.989
_diffrn_measured_fraction_theta_full 0.989
_diffrn_reflns_limit_h_min       -39
_diffrn_reflns_limit_h_max       39
_diffrn_reflns_limit_k_min       -15
_diffrn_reflns_limit_k_max       9
_diffrn_reflns_limit_l_min       -22
_diffrn_reflns_limit_l_max       22

_refine_special_details          
;
;

_reflns_number_total             7491
_reflns_number_gt                4535
_reflns_threshold_expression     'I > 2\s(I)'

_refine_ls_structure_factor_coef Fsqd
_refine_ls_matrix_type           full
_refine_ls_R_factor_all          0.1147
_refine_ls_R_factor_gt           0.0512
_refine_ls_wR_factor_gt          0.1337
_refine_ls_wR_factor_ref         0.1985
_refine_ls_goodness_of_fit_ref   1.072
_refine_ls_restrained_S_all      1.072
_refine_ls_number_reflns         7491
_refine_ls_number_parameters     412
_refine_ls_number_restraints     0
_refine_ls_number_constraints    ?
_refine_ls_hydrogen_treatment    constr
_refine_ls_weighting_scheme      calc
_refine_ls_weighting_details     
'w=1/[\s^2^(Fo^2^)+(0.0941P)^2^+6.1977P] where P=(Fo^2^+2Fc^2^)/3'

_atom_sites_solution_hydrogens   geom
_atom_sites_solution_primary     ?
_atom_sites_solution_secondary   ?

_refine_ls_shift/su_max          0.001
_refine_ls_shift/su_mean         0.000
_refine_diff_density_max         0.656
_refine_diff_density_min         -0.437
_refine_ls_extinction_method     none
_refine_ls_extinction_coef       ?

loop_
_atom_type_symbol
_atom_type_description
_atom_type_scat_dispersion_real
_atom_type_scat_dispersion_imag
_atom_type_scat_source
C C 0.0033 0.0016 'International Tables Vol C Tables 4.2.6.8 and 6.1.1.4'
H H 0.0000 0.0000 'International Tables Vol C Tables 4.2.6.8 and 6.1.1.4'
N N 0.0061 0.0033 'International Tables Vol C Tables 4.2.6.8 and 6.1.1.4'
S S 0.1246 0.1234 'International Tables Vol C Tables 4.2.6.8 and 6.1.1.4'

_computing_data_collection       'APEX2 (Bruker AXS Inc., 2014)'
_computing_cell_refinement       'SAINT V8.34A (Bruker AXS Inc., 2013)'
_computing_data_reduction        'SAINT V8.34A (Bruker AXS Inc., 2013)'
_computing_structure_solution    'SHELXT (Bruker AXS Inc., 2014)'
_computing_structure_refinement  'SHELXL-2014/7 (Sheldrick, 2014)'
_computing_molecular_graphics    'XP (Bruker AXS Inc., 2014)'
_computing_publication_material  'APEX2 (Bruker AXS Inc., 2014)'

loop_
_atom_site_type_symbol
_atom_site_label
_atom_site_fract_x
_atom_site_fract_y
_atom_site_fract_z
_atom_site_U_iso_or_equiv
_atom_site_adp_type
_atom_site_calc_flag
_atom_site_refinement_flags_adp
_atom_site_refinement_flags_occupancy
_atom_site_refinement_flags_posn
_atom_site_occupancy
_atom_site_disorder_assembly
_atom_site_disorder_group
C C1 0.70436(10) 0.6315(2) 0.15230(15) 0.0152(6) Uani d . . . 1 . .
C C2 0.75325(10) 0.6367(2) 0.15649(14) 0.0143(5) Uani d . . . 1 . .
C C3 0.77938(9) 0.5522(2) 0.19438(15) 0.0133(5) Uani d . . . 1 . .
C C4 0.75355(9) 0.4684(2) 0.23280(15) 0.0138(5) Uani d . . . 1 . .
C C5 0.70492(9) 0.4653(2) 0.23037(14) 0.0135(5) Uani d . . . 1 . .
C C6 0.67872(9) 0.5443(2) 0.18759(15) 0.0148(6) Uani d . . . 1 . .
C C7 0.82853(10) 0.5508(2) 0.19030(15) 0.0169(6) Uani d . . . 1 . .
C C8 0.85645(10) 0.6321(3) 0.15750(17) 0.0246(7) Uani d . . . 1 . .
H H8 0.8454 0.7013 0.137 0.03 Uiso calc U . R 1 . .
C C9 0.90250(11) 0.6028(3) 0.15743(19) 0.0283(7) Uani d . . . 1 . .
H H9 0.9257 0.6497 0.1372 0.034 Uiso calc U . R 1 . .
C C10 0.91005(11) 0.4995(3) 0.18967(19) 0.0286(7) Uani d . . . 1 . .
H H10 0.939 0.4657 0.1938 0.034 Uiso calc U . R 1 . .
C C11 0.62992(10) 0.5373(2) 0.17846(16) 0.0185(6) Uani d . . . 1 . .
C C12 0.60130(11) 0.6180(3) 0.1470(2) 0.0354(9) Uani d . . . 1 . .
H H12 0.6114 0.6896 0.1291 0.042 Uiso calc U . R 1 . .
C C13 0.55573(11) 0.5834(3) 0.1442(2) 0.0368(9) Uani d . . . 1 . .
H H13 0.532 0.6292 0.1244 0.044 Uiso calc U . R 1 . .
C C14 0.54935(11) 0.4784(3) 0.17266(18) 0.0280(7) Uani d . . . 1 . .
H H14 0.5209 0.4415 0.1744 0.034 Uiso calc U . R 1 . .
C C15 0.70490(9) 0.3070(2) 0.30999(15) 0.0141(6) Uani d . . . 1 . .
C C16 0.75363(9) 0.3078(2) 0.31027(14) 0.0128(5) Uani d . . . 1 . .
C C17 0.77827(9) 0.2203(2) 0.35334(15) 0.0142(6) Uani d . . . 1 . .
C C18 0.82521(9) 0.2223(2) 0.35915(15) 0.0154(6) Uani d . . . 1 . .
H H18 0.8415 0.2808 0.3337 0.018 Uiso calc U . R 1 . .
C C19 0.84929(10) 0.1403(2) 0.40156(15) 0.0171(6) Uani d . . . 1 . .
C C20 0.82447(10) 0.0541(2) 0.43581(16) 0.0174(6) Uani d . . . 1 . .
H H20 0.8401 -0.0039 0.4629 0.021 Uiso calc U . R 1 . .
C C21 0.77713(10) 0.0495(2) 0.43194(15) 0.0164(6) Uani d . . . 1 . .
C C22 0.75192(10) -0.0383(2) 0.47011(15) 0.0177(6) Uani d . . . 1 . .
H H22 0.7677 -0.0983 0.4947 0.021 Uiso calc U . R 1 . .
C C23 0.70642(10) -0.0374(2) 0.47186(15) 0.0178(6) Uani d . . . 1 . .
H H23 0.6907 -0.0959 0.4984 0.021 Uiso calc U . R 1 . .
C C24 0.68136(10) 0.0507(2) 0.43409(15) 0.0153(6) Uani d . . . 1 . .
C C25 0.63405(10) 0.0562(2) 0.43851(16) 0.0183(6) Uani d . . . 1 . .
H H25 0.6184 0.0003 0.4676 0.022 Uiso calc U . R 1 . .
C C26 0.60917(10) 0.1409(2) 0.40158(15) 0.0169(6) Uani d . . . 1 . .
C C27 0.63315(10) 0.2228(2) 0.35934(16) 0.0177(6) Uani d . . . 1 . .
H H27 0.6169 0.2807 0.3334 0.021 Uiso calc U . R 1 . .
C C28 0.68003(9) 0.2215(2) 0.35439(15) 0.0139(5) Uani d . . . 1 . .
C C29 0.70499(9) 0.1353(2) 0.39228(15) 0.0143(5) Uani d . . . 1 . .
C C30 0.75348(9) 0.1348(2) 0.39143(15) 0.0130(5) Uani d . . . 1 . .
C C31 0.90011(10) 0.1497(2) 0.41457(16) 0.0194(6) Uani d . . . 1 . .
C C32 0.90702(13) 0.2072(4) 0.4933(2) 0.0510(12) Uani d . . . 1 . .
H H32A 0.8946 0.2839 0.4914 0.076 Uiso calc U . R 1 . .
H H32B 0.9394 0.2107 0.5052 0.076 Uiso calc U . R 1 . .
H H32C 0.8915 0.1638 0.5339 0.076 Uiso calc U . R 1 . .
C C33 0.92272(12) 0.0338(3) 0.4168(3) 0.0477(11) Uani d . . . 1 . .
H H33A 0.9098 -0.011 0.4593 0.071 Uiso calc U . R 1 . .
H H33B 0.9552 0.0431 0.4253 0.071 Uiso calc U . R 1 . .
H H33C 0.9177 -0.0051 0.3672 0.071 Uiso calc U . R 1 . .
C C34 0.92374(12) 0.2207(4) 0.3520(2) 0.0454(11) Uani d . . . 1 . .
H H34A 0.9182 0.1873 0.3007 0.068 Uiso calc U . R 1 . .
H H34B 0.9563 0.2222 0.3622 0.068 Uiso calc U . R 1 . .
H H34C 0.9118 0.2979 0.3531 0.068 Uiso calc U . R 1 . .
C C35 0.55779(10) 0.1470(2) 0.41214(17) 0.0204(6) Uani d . . . 1 . .
C C36 0.53566(11) 0.2256(3) 0.3524(2) 0.0327(8) Uani d . . . 1 . .
H H36A 0.546 0.3032 0.3611 0.049 Uiso calc U . R 1 . .
H H36B 0.5027 0.2222 0.3581 0.049 Uiso calc U . R 1 . .
H H36C 0.5441 0.2015 0.2998 0.049 Uiso calc U . R 1 . .
C C37 0.53628(11) 0.0295(3) 0.4026(2) 0.0337(8) Uani d . . . 1 . .
H H37A 0.5429 0.0003 0.3505 0.051 Uiso calc U . R 1 . .
H H37B 0.5035 0.0354 0.4095 0.051 Uiso calc U . R 1 . .
H H37C 0.5487 -0.0219 0.4419 0.051 Uiso calc U . R 1 . .
C C38 0.54841(12) 0.1909(3) 0.4942(2) 0.0386(9) Uani d . . . 1 . .
H H38A 0.5632 0.1418 0.5323 0.058 Uiso calc U . R 1 . .
H H38B 0.5158 0.1913 0.5036 0.058 Uiso calc U . R 1 . .
H H38C 0.5602 0.2679 0.4992 0.058 Uiso calc U . R 1 . .
N N1 0.68673(8) 0.7182(2) 0.11004(13) 0.0184(5) Uani d . . . 1 . .
N N2 0.77025(8) 0.7284(2) 0.11867(13) 0.0172(5) Uani d . . . 1 . .
N N3 0.68198(8) 0.38312(18) 0.26999(12) 0.0139(5) Uani d . . . 1 . .
N N4 0.77634(8) 0.38634(19) 0.27247(12) 0.0143(5) Uani d . . . 1 . .
S S1 0.72812(3) 0.79541(6) 0.08271(4) 0.01879(19) Uani d . . . 1 . .
S S2 0.86145(3) 0.43796(7) 0.22184(5) 0.0262(2) Uani d . . . 1 . .
S S3 0.59825(3) 0.41981(7) 0.20502(5) 0.0294(2) Uani d . . . 1 . .

loop_
_atom_site_aniso_label
_atom_site_aniso_U_11
_atom_site_aniso_U_22
_atom_site_aniso_U_33
_atom_site_aniso_U_12
_atom_site_aniso_U_13
_atom_site_aniso_U_23
C1 0.0195(15) 0.0140(13) 0.0121(12) 0.0027(11) -0.0008(11) 0.0003(10)
C2 0.0158(14) 0.0142(13) 0.0128(12) -0.0023(11) 0.0017(11) -0.0003(10)
C3 0.0160(14) 0.0116(12) 0.0122(11) -0.0025(10) 0.0012(10) -0.0013(10)
C4 0.0123(14) 0.0143(13) 0.0148(12) 0.0001(11) -0.0009(11) -0.0010(10)
C5 0.0165(14) 0.0117(12) 0.0125(12) -0.0006(10) -0.0006(10) 0.0000(10)
C6 0.0164(14) 0.0143(12) 0.0139(12) 0.0013(11) 0.0003(11) -0.0001(10)
C7 0.0178(15) 0.0182(13) 0.0146(12) -0.0033(11) 0.0010(11) 0.0006(11)
C8 0.0221(17) 0.0242(15) 0.0276(15) -0.0038(13) 0.0014(13) 0.0087(13)
C9 0.0184(17) 0.0329(18) 0.0337(17) -0.0072(14) 0.0020(14) 0.0093(14)
C10 0.0142(15) 0.0362(18) 0.0355(17) -0.0026(14) 0.0002(13) 0.0056(15)
C11 0.0195(16) 0.0180(13) 0.0178(13) 0.0000(12) -0.0001(11) 0.0031(11)
C12 0.0168(17) 0.0354(19) 0.054(2) 0.0008(14) -0.0025(15) 0.0246(17)
C13 0.0184(17) 0.043(2) 0.049(2) 0.0032(15) -0.0035(16) 0.0212(18)
C14 0.0171(16) 0.0352(18) 0.0316(16) -0.0036(14) -0.0035(13) 0.0070(15)
C15 0.0147(14) 0.0133(12) 0.0142(12) -0.0003(11) 0.0007(11) -0.0005(10)
C16 0.0137(14) 0.0132(12) 0.0114(11) -0.0003(11) 0.0004(10) 0.0004(10)
C17 0.0166(15) 0.0125(12) 0.0137(12) 0.0021(11) 0.0007(11) 0.0006(10)
C18 0.0136(14) 0.0149(13) 0.0177(13) 0.0002(11) 0.0009(11) 0.0010(11)
C19 0.0161(15) 0.0179(14) 0.0174(13) 0.0020(11) -0.0013(11) -0.0038(11)
C20 0.0195(15) 0.0153(13) 0.0174(13) 0.0033(11) -0.0029(11) 0.0025(11)
C21 0.0201(16) 0.0155(13) 0.0135(12) 0.0004(11) -0.0013(11) 0.0012(11)
C22 0.0229(16) 0.0131(13) 0.0169(12) 0.0027(12) 0.0000(12) 0.0032(11)
C23 0.0241(16) 0.0134(12) 0.0159(12) -0.0013(12) -0.0009(11) 0.0033(11)
C24 0.0161(14) 0.0157(13) 0.0140(12) -0.0033(11) 0.0012(11) 0.0010(10)
C25 0.0223(16) 0.0146(13) 0.0181(13) -0.0033(12) 0.0027(12) 0.0025(11)
C26 0.0153(15) 0.0183(13) 0.0173(13) -0.0018(11) 0.0014(11) 0.0007(11)
C27 0.0175(15) 0.0173(14) 0.0183(13) 0.0006(11) 0.0007(11) 0.0032(11)
C28 0.0144(14) 0.0140(12) 0.0132(12) -0.0021(11) 0.0007(10) 0.0006(10)
C29 0.0174(15) 0.0137(12) 0.0119(11) -0.0012(11) 0.0003(11) -0.0004(10)
C30 0.0117(14) 0.0138(12) 0.0135(12) 0.0002(11) 0.0007(10) -0.0010(10)
C31 0.0153(15) 0.0200(14) 0.0228(14) 0.0026(12) -0.0036(12) -0.0012(12)
C32 0.028(2) 0.083(3) 0.042(2) -0.001(2) -0.0077(17) -0.030(2)
C33 0.023(2) 0.0276(19) 0.092(3) 0.0087(15) -0.003(2) 0.006(2)
C34 0.0164(18) 0.068(3) 0.051(2) -0.0039(18) -0.0020(16) 0.030(2)
C35 0.0142(15) 0.0207(14) 0.0261(15) -0.0030(12) 0.0022(12) 0.0023(12)
C36 0.0169(17) 0.0323(18) 0.049(2) -0.0017(14) -0.0019(15) 0.0146(16)
C37 0.0204(18) 0.0245(16) 0.056(2) -0.0077(14) 0.0019(16) 0.0045(16)
C38 0.0252(19) 0.050(2) 0.0402(19) 0.0011(17) 0.0097(16) -0.0097(18)
N1 0.0214(13) 0.0149(11) 0.0188(11) 0.0025(10) 0.0020(10) 0.0032(9)
N2 0.0216(13) 0.0136(11) 0.0166(11) -0.0013(10) 0.0010(10) 0.0020(9)
N3 0.0152(12) 0.0136(11) 0.0128(10) 0.0005(9) 0.0008(9) 0.0025(9)
N4 0.0158(12) 0.0126(11) 0.0145(10) 0.0006(9) 0.0000(9) 0.0000(9)
S1 0.0245(4) 0.0132(3) 0.0188(3) -0.0005(3) 0.0007(3) 0.0030(3)
S2 0.0154(4) 0.0249(4) 0.0382(4) 0.0004(3) 0.0013(3) 0.0109(3)
S3 0.0184(4) 0.0241(4) 0.0456(5) -0.0029(3) -0.0045(4) 0.0107(4)

_geom_special_details            
;
All esds (except the esd in the dihedral angle between two l.s. planes)
are estimated using the full covariance matrix.  The cell esds are taken
into account individually in the estimation of esds in distances, angles
and torsion angles; correlations between esds in cell parameters are only
used when they are defined by crystal symmetry.  An approximate (isotropic)
treatment of cell esds is used for estimating esds involving l.s. planes.
;

loop_
_geom_bond_atom_site_label_1
_geom_bond_atom_site_label_2
_geom_bond_site_symmetry_2
_geom_bond_distance
_geom_bond_publ_flag
C1 N1 . 1.361(3) ?
C1 C6 . 1.417(4) ?
C1 C2 . 1.451(4) ?
C2 N2 . 1.362(3) ?
C2 C3 . 1.422(4) ?
C3 C4 . 1.415(4) ?
C3 C7 . 1.457(4) ?
C4 N4 . 1.365(3) ?
C4 C5 . 1.441(4) ?
C5 N3 . 1.368(3) ?
C5 C6 . 1.420(4) ?
C6 C11 . 1.456(4) ?
C7 C8 . 1.388(4) ?
C7 S2 . 1.740(3) ?
C8 C9 . 1.407(4) ?
C9 C10 . 1.360(5) ?
C10 S2 . 1.705(3) ?
C11 C12 . 1.386(4) ?
C11 S3 . 1.739(3) ?
C12 C13 . 1.411(5) ?
C13 C14 . 1.349(5) ?
C14 S3 . 1.699(3) ?
C15 N3 . 1.320(3) ?
C15 C16 . 1.443(4) ?
C15 C28 . 1.466(4) ?
C16 N4 . 1.319(3) ?
C16 C17 . 1.467(4) ?
C17 C18 . 1.394(4) ?
C17 C30 . 1.411(4) ?
C18 C19 . 1.407(4) ?
C19 C20 . 1.388(4) ?
C19 C31 . 1.525(4) ?
C20 C21 . 1.404(4) ?
C21 C30 . 1.412(4) ?
C21 C22 . 1.438(4) ?
C22 C23 . 1.347(4) ?
C23 C24 . 1.435(4) ?
C24 C25 . 1.404(4) ?
C24 C29 . 1.416(4) ?
C25 C26 . 1.397(4) ?
C26 C27 . 1.403(4) ?
C26 C35 . 1.533(4) ?
C27 C28 . 1.391(4) ?
C28 C29 . 1.419(4) ?
C29 C30 . 1.436(4) ?
C31 C33 . 1.527(4) ?
C31 C32 . 1.528(4) ?
C31 C34 . 1.533(4) ?
C35 C38 . 1.527(4) ?
C35 C36 . 1.532(4) ?
C35 C37 . 1.539(4) ?
N1 S1 . 1.599(3) ?
N2 S1 . 1.602(2) ?

loop_
_geom_angle_atom_site_label_1
_geom_angle_atom_site_label_2
_geom_angle_atom_site_label_3
_geom_angle_site_symmetry_1
_geom_angle_site_symmetry_3
_geom_angle
_geom_angle_publ_flag
N1 C1 C6 . . 124.9(3) ?
N1 C1 C2 . . 112.2(2) ?
C6 C1 C2 . . 122.9(2) ?
N2 C2 C3 . . 125.3(3) ?
N2 C2 C1 . . 112.3(2) ?
C3 C2 C1 . . 122.4(2) ?
C4 C3 C2 . . 114.4(2) ?
C4 C3 C7 . . 123.6(2) ?
C2 C3 C7 . . 121.9(2) ?
N4 C4 C3 . . 117.7(2) ?
N4 C4 C5 . . 119.3(2) ?
C3 C4 C5 . . 123.0(2) ?
N3 C5 C6 . . 117.1(2) ?
N3 C5 C4 . . 120.0(2) ?
C6 C5 C4 . . 122.9(2) ?
C1 C6 C5 . . 114.1(2) ?
C1 C6 C11 . . 121.8(2) ?
C5 C6 C11 . . 124.1(2) ?
C8 C7 C3 . . 127.3(3) ?
C8 C7 S2 . . 109.0(2) ?
C3 C7 S2 . . 123.6(2) ?
C7 C8 C9 . . 114.0(3) ?
C10 C9 C8 . . 112.4(3) ?
C9 C10 S2 . . 112.2(2) ?
C12 C11 C6 . . 127.5(3) ?
C12 C11 S3 . . 108.9(2) ?
C6 C11 S3 . . 123.5(2) ?
C11 C12 C13 . . 113.4(3) ?
C14 C13 C12 . . 112.9(3) ?
C13 C14 S3 . . 112.0(3) ?
N3 C15 C16 . . 120.8(2) ?
N3 C15 C28 . . 118.9(2) ?
C16 C15 C28 . . 120.3(2) ?
N4 C16 C15 . . 120.8(2) ?
N4 C16 C17 . . 119.5(2) ?
C15 C16 C17 . . 119.6(2) ?
C18 C17 C30 . . 119.8(2) ?
C18 C17 C16 . . 121.3(2) ?
C30 C17 C16 . . 118.8(2) ?
C17 C18 C19 . . 122.1(3) ?
C20 C19 C18 . . 117.3(3) ?
C20 C19 C31 . . 120.9(3) ?
C18 C19 C31 . . 121.7(3) ?
C19 C20 C21 . . 122.5(3) ?
C20 C21 C30 . . 119.4(3) ?
C20 C21 C22 . . 121.7(3) ?
C30 C21 C22 . . 119.0(3) ?
C23 C22 C21 . . 121.6(3) ?
C22 C23 C24 . . 120.8(3) ?
C25 C24 C29 . . 119.2(3) ?
C25 C24 C23 . . 121.6(2) ?
C29 C24 C23 . . 119.2(3) ?
C26 C25 C24 . . 122.3(3) ?
C25 C26 C27 . . 117.6(3) ?
C25 C26 C35 . . 120.2(2) ?
C27 C26 C35 . . 122.0(3) ?
C28 C27 C26 . . 122.0(3) ?
C27 C28 C29 . . 119.9(2) ?
C27 C28 C15 . . 121.7(2) ?
C29 C28 C15 . . 118.3(2) ?
C24 C29 C28 . . 118.9(3) ?
C24 C29 C30 . . 119.8(2) ?
C28 C29 C30 . . 121.3(2) ?
C17 C30 C21 . . 118.9(3) ?
C17 C30 C29 . . 121.5(2) ?
C21 C30 C29 . . 119.6(2) ?
C19 C31 C33 . . 111.7(3) ?
C19 C31 C32 . . 107.1(3) ?
C33 C31 C32 . . 108.6(3) ?
C19 C31 C34 . . 112.8(2) ?
C33 C31 C34 . . 108.1(3) ?
C32 C31 C34 . . 108.4(3) ?
C38 C35 C36 . . 109.5(3) ?
C38 C35 C26 . . 107.8(2) ?
C36 C35 C26 . . 111.9(2) ?
C38 C35 C37 . . 109.3(3) ?
C36 C35 C37 . . 107.5(3) ?
C26 C35 C37 . . 110.8(2) ?
C1 N1 S1 . . 107.1(2) ?
C2 N2 S1 . . 106.92(19) ?
C15 N3 C5 . . 119.3(2) ?
C16 N4 C4 . . 119.7(2) ?
N1 S1 N2 . . 101.55(13) ?
C10 S2 C7 . . 92.50(15) ?
C14 S3 C11 . . 92.70(15) ?

_shelx_res_file                  
;
zq15.res created by SHELXL-2014/7


TITL zq15 in Pbcn
CELL 0.71073  29.60460  11.83880  17.17810  90.0000  90.0000  90.0000
ZERR    8.00   0.00080   0.00040   0.00040   0.0000   0.0000   0.0000
LATT 1
SYMM 0.5-X, 0.5-Y, 0.5+Z
SYMM -X, Y, 0.5-Z
SYMM 0.5+X, 0.5-Y, -Z
SFAC C  H  N  S
UNIT 304  240  32  24
L.S. 4
ACTA
BOND
omit 2 0 0
omit 0 0 2
FMAP 2
PLAN 5
SIZE 0.06 0.08 0.42
TEMP -120
WGHT    0.094100    6.197700
FVAR       0.05293
C1    1    0.704355    0.631514    0.152297    11.00000    0.01949    0.01399 =
         0.01215    0.00034   -0.00082    0.00275
C2    1    0.753254    0.636692    0.156494    11.00000    0.01579    0.01420 =
         0.01277   -0.00032    0.00171   -0.00226
C3    1    0.779378    0.552163    0.194377    11.00000    0.01598    0.01159 =
         0.01219   -0.00126    0.00121   -0.00254
C4    1    0.753554    0.468423    0.232801    11.00000    0.01232    0.01432 =
         0.01477   -0.00096   -0.00088    0.00010
C5    1    0.704921    0.465287    0.230371    11.00000    0.01649    0.01168 =
         0.01246    0.00000   -0.00062   -0.00065
C6    1    0.678717    0.544325    0.187588    11.00000    0.01636    0.01427 =
         0.01390   -0.00006    0.00030    0.00132
C7    1    0.828533    0.550777    0.190302    11.00000    0.01785    0.01816 =
         0.01462    0.00056    0.00095   -0.00330
C8    1    0.856449    0.632096    0.157505    11.00000    0.02210    0.02416 =
         0.02762    0.00870    0.00140   -0.00380
AFIX  43
H8    2    0.845445    0.701329    0.136959    11.00000   -1.20000
AFIX   0
C9    1    0.902504    0.602755    0.157429    11.00000    0.01838    0.03286 =
         0.03374    0.00934    0.00203   -0.00720
AFIX  43
H9    2    0.925708    0.649728    0.137151    11.00000   -1.20000
AFIX   0
C10   1    0.910045    0.499523    0.189674    11.00000    0.01418    0.03620 =
         0.03551    0.00564    0.00016   -0.00256
AFIX  43
H10   2    0.939038    0.465652    0.193794    11.00000   -1.20000
AFIX   0
C11   1    0.629917    0.537338    0.178462    11.00000    0.01951    0.01803 =
         0.01782    0.00307   -0.00006   -0.00005
C12   1    0.601296    0.618025    0.147035    11.00000    0.01677    0.03545 =
         0.05402    0.02455   -0.00251    0.00082
AFIX  43
H12   2    0.611376    0.689642    0.129133    11.00000   -1.20000
AFIX   0
C13   1    0.555733    0.583355    0.144245    11.00000    0.01837    0.04285 =
         0.04924    0.02125   -0.00348    0.00323
AFIX  43
H13   2    0.532030    0.629169    0.124428    11.00000   -1.20000
AFIX   0
C14   1    0.549346    0.478363    0.172656    11.00000    0.01708    0.03517 =
         0.03160    0.00701   -0.00346   -0.00356
AFIX  43
H14   2    0.520860    0.441502    0.174368    11.00000   -1.20000
AFIX   0
C15   1    0.704899    0.307043    0.309990    11.00000    0.01472    0.01333 =
         0.01423   -0.00046    0.00068   -0.00028
C16   1    0.753629    0.307784    0.310274    11.00000    0.01369    0.01316 =
         0.01144    0.00036    0.00037   -0.00033
C17   1    0.778265    0.220281    0.353335    11.00000    0.01655    0.01250 =
         0.01370    0.00058    0.00072    0.00209
C18   1    0.825211    0.222257    0.359146    11.00000    0.01358    0.01488 =
         0.01767    0.00100    0.00087    0.00024
AFIX  43
H18   2    0.841465    0.280753    0.333681    11.00000   -1.20000
AFIX   0
C19   1    0.849286    0.140311    0.401557    11.00000    0.01606    0.01790 =
         0.01745   -0.00382   -0.00134    0.00196
C20   1    0.824468    0.054116    0.435807    11.00000    0.01953    0.01528 =
         0.01736    0.00246   -0.00290    0.00331
AFIX  43
H20   2    0.840104   -0.003913    0.462880    11.00000   -1.20000
AFIX   0
C21   1    0.777133    0.049473    0.431941    11.00000    0.02013    0.01551 =
         0.01349    0.00117   -0.00132    0.00043
C22   1    0.751919   -0.038279    0.470113    11.00000    0.02289    0.01315 =
         0.01692    0.00321   -0.00002    0.00271
AFIX  43
H22   2    0.767716   -0.098327    0.494701    11.00000   -1.20000
AFIX   0
C23   1    0.706417   -0.037411    0.471857    11.00000    0.02409    0.01342 =
         0.01589    0.00331   -0.00088   -0.00134
AFIX  43
H23   2    0.690729   -0.095856    0.498411    11.00000   -1.20000
AFIX   0
C24   1    0.681357    0.050735    0.434087    11.00000    0.01610    0.01572 =
         0.01401    0.00099    0.00120   -0.00333
C25   1    0.634049    0.056196    0.438514    11.00000    0.02226    0.01462 =
         0.01810    0.00247    0.00269   -0.00327
AFIX  43
H25   2    0.618414    0.000309    0.467649    11.00000   -1.20000
AFIX   0
C26   1    0.609166    0.140930    0.401576    11.00000    0.01529    0.01825 =
         0.01726    0.00074    0.00137   -0.00179
C27   1    0.633146    0.222755    0.359344    11.00000    0.01749    0.01730 =
         0.01828    0.00321    0.00067    0.00057
AFIX  43
H27   2    0.616867    0.280721    0.333355    11.00000   -1.20000
AFIX   0
C28   1    0.680027    0.221543    0.354390    11.00000    0.01439    0.01399 =
         0.01317    0.00059    0.00071   -0.00214
C29   1    0.704987    0.135260    0.392282    11.00000    0.01742    0.01367 =
         0.01191   -0.00038    0.00033   -0.00119
C30   1    0.753477    0.134791    0.391434    11.00000    0.01171    0.01378 =
         0.01346   -0.00102    0.00071    0.00024
C31   1    0.900111    0.149725    0.414565    11.00000    0.01535    0.01999 =
         0.02277   -0.00125   -0.00356    0.00261
C32   1    0.907015    0.207199    0.493326    11.00000    0.02803    0.08343 =
         0.04151   -0.03025   -0.00775   -0.00145
AFIX 137
H32A  2    0.894614    0.283900    0.491450    11.00000   -1.50000
H32B  2    0.939368    0.210739    0.505155    11.00000   -1.50000
H32C  2    0.891492    0.163814    0.533884    11.00000   -1.50000
AFIX   0
C33   1    0.922718    0.033813    0.416781    11.00000    0.02338    0.02759 =
         0.09201    0.00611   -0.00286    0.00871
AFIX 137
H33A  2    0.909772   -0.010976    0.459255    11.00000   -1.50000
H33B  2    0.955235    0.043105    0.425330    11.00000   -1.50000
H33C  2    0.917652   -0.005071    0.367179    11.00000   -1.50000
AFIX   0
C34   1    0.923740    0.220683    0.351990    11.00000    0.01645    0.06835 =
         0.05145    0.03042   -0.00203   -0.00395
AFIX 137
H34A  2    0.918196    0.187299    0.300668    11.00000   -1.50000
H34B  2    0.956302    0.222208    0.362209    11.00000   -1.50000
H34C  2    0.911828    0.297899    0.353095    11.00000   -1.50000
AFIX   0
C35   1    0.557791    0.147026    0.412140    11.00000    0.01423    0.02073 =
         0.02613    0.00234    0.00220   -0.00303
C36   1    0.535657    0.225572    0.352390    11.00000    0.01693    0.03229 =
         0.04898    0.01459   -0.00186   -0.00166
AFIX 137
H36A  2    0.546003    0.303186    0.361080    11.00000   -1.50000
H36B  2    0.502749    0.222223    0.358119    11.00000   -1.50000
H36C  2    0.544062    0.201545    0.299753    11.00000   -1.50000
AFIX   0
C37   1    0.536278    0.029522    0.402645    11.00000    0.02039    0.02455 =
         0.05620    0.00454    0.00192   -0.00768
AFIX 137
H37A  2    0.542904    0.000287    0.350508    11.00000   -1.50000
H37B  2    0.503500    0.035358    0.409527    11.00000   -1.50000
H37C  2    0.548728   -0.021922    0.441853    11.00000   -1.50000
AFIX   0
C38   1    0.548405    0.190950    0.494162    11.00000    0.02517    0.05033 =
         0.04017   -0.00969    0.00967    0.00112
AFIX 137
H38A  2    0.563205    0.141776    0.532313    11.00000   -1.50000
H38B  2    0.515757    0.191340    0.503581    11.00000   -1.50000
H38C  2    0.560232    0.267917    0.499218    11.00000   -1.50000
AFIX   0
N1    3    0.686734    0.718156    0.110044    11.00000    0.02138    0.01489 =
         0.01878    0.00319    0.00196    0.00248
N2    3    0.770251    0.728418    0.118666    11.00000    0.02156    0.01363 =
         0.01656    0.00202    0.00095   -0.00132
N3    3    0.681979    0.383116    0.269994    11.00000    0.01517    0.01364 =
         0.01278    0.00255    0.00082    0.00047
N4    3    0.776342    0.386343    0.272474    11.00000    0.01578    0.01259 =
         0.01453    0.00003   -0.00003    0.00063
S1    4    0.728122    0.795406    0.082714    11.00000    0.02446    0.01316 =
         0.01876    0.00303    0.00072   -0.00049
S2    4    0.861449    0.437964    0.221839    11.00000    0.01536    0.02494 =
         0.03817    0.01089    0.00132    0.00043
S3    4    0.598250    0.419811    0.205018    11.00000    0.01845    0.02408 =
         0.04565    0.01067   -0.00445   -0.00289
HKLF 4

REM  zq15 in Pbcn
REM R1 =  0.0512 for    4535 Fo > 4sig(Fo)  and  0.1147 for all    7491 data
REM    412 parameters refined using      0 restraints

END

WGHT      0.0918      6.4286

REM Highest difference peak  0.656,  deepest hole -0.437,  1-sigma level  0.103
Q1    1   0.9430  0.4192  0.2070  11.00000  0.05    0.66
Q2    1   0.7307  0.6245  0.1515  11.00000  0.05    0.42
Q3    1   0.7691  0.0716  0.4183  11.00000  0.05    0.41
Q4    1   0.9906  0.2718  0.2991  11.00000  0.05    0.37
Q5    1   0.6897  0.4962  0.1996  11.00000  0.05    0.37
;
_shelx_res_checksum              37177

_shelx_hkl_file                  
;
   0 -10   0   12.21    1.32
   0 -10   0   16.50    2.02
   0 -11   0   -0.17    0.31
   0 -11   0    0.26    0.37
   0 -11   0   -0.15    0.32
   0 -11   0   -0.14    0.33
   0 -11   0    0.56    0.70
   0 -12   0  130.55    5.95
   0 -12   0  132.05    6.53
   0 -12   0  135.15    6.81
   0 -12   0  133.77    6.00
   0 -12   0  127.97    5.77
   0 -13   0    0.53    0.74
   0 -13   0    0.49    0.40
   0 -13   0    0.46    0.41
   0 -13   0    0.32    0.43
   0 -13   0    0.02    0.46
   0 -14   0   13.35    1.65
   0 -14   0   12.48    1.77
   0 -14   0   16.74    1.69
   0 -14   0   16.45    2.44
   0 -14   0   15.86    1.72
   0 -15   0    0.30    0.37
   0 -15   0   -0.29    0.53
   0 -15   0   -0.60    0.73
   0 -15   0   -0.17    0.41
   0 -15   0    0.28    0.38
   0   1  -1   -0.14    0.04
   0  -1   1   -0.15    0.03
   0   1   1   -0.17    0.03
   0  -1   1   -0.19    0.03
   0  -1  -1   -0.08    0.05
   0  -2  -1   69.93    2.61
   0  -2   1   63.47    2.48
   0  -3   1   -0.15    0.06
   0  -3  -1    0.19    0.17
   0  -5  -1    0.00    0.07
   0  -6  -1    3.20    0.52
   0  -7  -1   -0.02    0.18
   0  -8  -1    4.45    0.70
   0  -9  -1    0.23    0.26
   0  -9   1   -0.02    0.28
   0 -10   1   66.97    3.59
   0 -10  -1   58.57    3.13
   0 -10  -1   62.40    3.08
   0 -10  -1   61.64    3.68
   0 -10  -1   63.62    3.23
   0 -10   1   58.71    3.75
   0 -11   1    0.22    0.33
   0 -11  -1   -0.17    0.35
   0 -11   1   -0.23    0.25
   0 -11   1    0.08    0.60
   0 -11   1   -0.36    0.20
   0 -11  -1    0.33    0.40
   0 -11  -1    1.12    0.69
   0 -11  -1   -0.16    0.36
   0 -11   1   -0.34    0.21
   0 -12   1   35.24    3.01
   0 -12   1   36.98    2.38
   0 -12  -1   37.69    2.43
   0 -12   1   34.97    2.29
   0 -12  -1   38.39    2.42
   0 -12   1   43.36    2.89
   0 -12  -1   40.19    2.99
   0 -12  -1   36.99    2.29
   0 -12   1   34.31    2.16
   0 -13  -1    0.20    0.65
   0 -13   1    0.80    0.87
   0 -13  -1   -0.45    0.34
   0 -13  -1   -0.43    0.34
   0 -13   1   -0.05    0.31
   0 -13  -1    0.04    0.39
   0 -13   1   -0.04    0.32
   0 -13   1   -0.58    0.31
   0 -13   1   -0.29    0.38
   0 -13  -1   -0.21    0.39
   0 -14   1    0.10    0.87
   0 -14   1    0.20    0.40
   0 -14   1   -0.01    0.59
   0 -14  -1    0.68    0.59
   0 -14  -1   -0.26    0.75
   0 -14  -1    0.48    0.43
   0 -14   1    0.26    0.50
   0 -14  -1    0.03    0.35
   0 -14  -1    0.50    0.42
   0 -14   1    0.19    0.40
   0 -15  -1   -0.85    0.87
   0 -15   1    0.13    0.49
   0 -15  -1    0.03    0.53
   0 -15   1    0.21    0.44
   0 -15   1    0.22    0.44
   0 -15   1    0.25    0.47
   0 -15  -1    0.03    0.52
   0 -15  -1   -0.01    0.45
   0 -15   1   -1.69    0.74
   0 -15  -1    0.78    0.41
   0   0   2   -0.55    0.05
   0   0  -2   -0.51    0.04
   0   0   2   -0.50    0.04
   0   0  -2   -0.52    0.04
   0   0  -2   -0.51    0.04
   0   0   2   -0.51    0.03
   0   0   2   -0.51    0.03
   0   0  -2   -0.50    0.05
   0   0  -2   -0.56    0.05
   0  -1   2   -0.65    0.05
   0   1   2   -0.56    0.08
   0   1  -2   -0.57    0.11
   0  -1   2   -0.60    0.05
   0   1  -2   -0.59    0.05
   0  -1  -2   -0.58    0.04
   0  -1  -2   -0.56    0.07
   0   1  -2   -0.63    0.02
   0   1  -2   -0.52    0.07
   0  -1   2   -0.63    0.02
   0  -2  -2  103.77    4.00
   0  -2   2  105.11    3.97
   0   2  -2  103.36    3.98
   0   2   2  106.49    4.02
   0   3   2    0.03    0.15
   0  -3   2   -0.11    0.11
   0  -3  -2   -0.01    0.11
   0  -4   2   17.45    1.04
   0  -4  -2   16.78    0.99
   0  -5  -2    0.03    0.11
   0  -5   2    0.01    0.15
   0  -5  -2   -0.18    0.15
   0  -6  -2   41.15    2.11
   0  -6  -2   41.67    1.77
   0  -6   2   47.57    2.31
   0  -7   2   -0.01    0.21
   0  -7  -2   -0.11    0.23
   0  -8   2    0.04    0.25
   0  -8  -2    0.18    0.30
   0  -9   2    0.05    0.25
   0  -9  -2    0.09    0.29
   0  -9   2   -0.61    0.46
   0 -10   2    0.75    0.44
   0 -10  -2    0.55    0.38
   0 -10  -2    1.16    0.47
   0 -10   2    0.87    0.74
   0 -10  -2    0.52    0.39
   0 -10  -2    0.44    0.59
   0 -11  -2   -0.18    0.31
   0 -11  -2   -0.18    0.40
   0 -11   2    0.33    0.37
   0 -11   2    0.31    0.38
   0 -11   2    0.08    0.59
   0 -11  -2    0.35    0.54
   0 -11  -2   -0.18    0.31
   0 -11   2   -0.28    0.31
   0 -12  -2    3.33    1.01
   0 -12  -2    0.90    0.48
   0 -12   2    0.82    0.42
   0 -12   2    0.78    0.43
   0 -12   2    2.62    1.09
   0 -12  -2    1.21    0.59
   0 -12  -2    0.85    0.48
   0 -12   2    0.98    0.53
   0 -13   2   -0.04    0.63
   0 -13   2   -0.47    0.22
   0 -13  -2   -0.40    0.40
   0 -13  -2    0.19    0.43
   0 -13   2   -0.02    0.37
   0 -13   2   -0.45    0.22
   0 -13   2    0.35    0.45
   0 -13  -2    0.79    0.76
   0 -13  -2   -0.38    0.40
   0 -14   2   -0.22    0.36
   0 -14  -2    0.75    0.47
   0 -14  -2   -0.01    0.47
   0 -14   2    0.03    0.78
   0 -14   2    0.13    0.39
   0 -14   2   -0.20    0.42
   0 -14  -2   -0.06    0.46
   0 -14  -2   -0.85    0.62
   0 -14  -2   -0.06    0.45
   0 -14   2    0.13    0.38
   0 -15  -2   -0.56    0.89
   0 -15  -2   -0.15    0.39
   0 -15   2    0.39    1.17
   0 -15   2   -0.37    0.49
   0 -15   2    0.08    0.43
   0 -15  -2    0.57    0.60
   0 -15   2   -0.20    0.49
   0 -15   2    0.08    0.44
   0 -15  -2    0.56    0.62
   0 -15  -2   -0.16    0.38
   0   0   3    0.00    0.07
   0   0   3   -0.05    0.14
   0   0  -3   -0.08    0.11
   0   0  -3    0.06    0.07
   0   0  -3    0.04    0.14
   0   0  -3    0.11    0.09
   0   0   3    0.00    0.07
   0   0   3   -0.05    0.05
   0   0  -3    0.06    0.07
   0   1  -3   -0.04    0.04
   0  -1  -3   -0.16    0.10
   0  -1   3   -0.07    0.15
   0  -1   3   -0.05    0.04
   0   1  -3   -0.08    0.08
   0  -1   3    0.03    0.09
   0  -1   3   -0.05    0.04
   0   1  -3   -0.05    0.04
   0   1  -3   -0.11    0.14
   0   1  -3    0.03    0.09
   0  -1  -3   -0.17    0.10
   0  -1   3   -0.09    0.11
   0  -1  -3   -0.12    0.10
   0   1   3   -0.03    0.09
   0   1   3   -0.08    0.11
   0  -1  -3   -0.02    0.09
   0  -2  -3 1000.00   35.09
   0  -2  -3  985.80   35.20
   0   2  -3  942.43   35.09
   0  -2   3  976.25   35.00
   0  -2   3  962.08   35.07
   0   2  -3  909.13   35.55
   0   2   3  976.56   35.10
   0  -2   3  988.71   35.51
   0   3  -3    0.12    0.11
   0  -3  -3   -0.19    0.13
   0   3   3   -0.03    0.15
   0  -3   3   -0.04    0.10
   0   4   3   93.81    3.81
   0  -4  -3   90.79    3.77
   0  -4   3   94.36    3.78
   0  -5   3   -0.12    0.12
   0  -5  -3    0.21    0.16
   0  -5  -3   -0.14    0.16
   0  -6   3    0.20    0.22
   0  -6  -3    0.16    0.17
   0  -6  -3    0.35    0.25
   0  -7  -3    0.00    0.20
   0  -7   3    0.05    0.20
   0  -7  -3    0.10    0.13
   0  -8   3    4.98    0.75
   0  -8  -3    4.81    0.73
   0  -9  -3    0.11    0.29
   0  -9  -3   -0.16    0.25
   0  -9   3   -0.24    0.19
   0  -9   3   -0.51    0.49
   0  -9  -3   -0.16    0.25
   0 -10   3    8.34    1.10
   0 -10  -3    8.47    1.31
   0 -10   3   10.15    1.73
   0 -10  -3    9.29    1.14
   0 -10  -3    8.08    1.06
   0 -10  -3    7.68    1.08
   0 -11  -3   -0.70    0.29
   0 -11   3   -0.13    0.32
   0 -11   3   -0.29    0.60
   0 -11   3   -0.07    0.26
   0 -11  -3    0.37    0.49
   0 -11   3   -0.07    0.26
   0 -11  -3   -0.17    0.34
   0 -11  -3   -0.74    0.28
   0 -12  -3   36.29    2.66
   0 -12  -3   28.96    2.23
   0 -12   3   37.16    2.54
   0 -12  -3   34.47    2.25
   0 -12   3   34.22    2.00
   0 -12   3   34.88    2.12
   0 -12  -3   28.42    2.09
   0 -12   3   30.71    2.87
   0 -13  -3    0.06    0.44
   0 -13  -3   -0.07    0.32
   0 -13   3    0.01    0.35
   0 -13   3   -0.17    0.34
   0 -13   3   -0.12    0.87
   0 -13   3   -0.18    0.34
   0 -13  -3   -0.29    0.68
   0 -13  -3    0.06    0.43
   0 -14   3    0.68    0.49
   0 -14   3   -0.31    0.68
   0 -14  -3    0.19    0.44
   0 -14   3   -0.21    0.48
   0 -14  -3    0.44    0.56
   0 -14  -3    0.42    0.57
   0 -14  -3    0.05    0.82
   0 -14   3   -0.04    0.40
   0 -14   3    0.72    0.48
   0 -15  -3   -0.34    0.47
   0 -15   3    0.20    0.51
   0 -15   3   -0.06    0.43
   0 -15  -3    0.27    0.51
   0 -15  -3    0.03    0.55
   0 -15   3    0.12    1.03
   0 -15  -3    0.28    0.50
   0 -15   3   -0.06    0.42
   0 -15   3    0.38    0.52
   0   0  -4  344.70   12.64
   0   0   4  346.98   12.80
   0   0  -4  356.79   12.77
   0   0   4  344.00   12.63
   0   0  -4  351.32   12.59
   0   0   4  330.36   12.64
   0   0  -4  356.48   12.62
   0   0   4  337.42   12.60
   0  -1   4   -0.33    0.09
   0   1   4   -0.22    0.10
   0  -1   4   -0.17    0.07
   0   1   4    0.13    0.17
   0  -1  -4   -0.42    0.11
   0  -1   4   -0.17    0.07
   0  -1  -4   -0.41    0.11
   0   1  -4    0.13    0.16
   0  -1  -4   -0.13    0.16
   0   1  -4   -0.45    0.17
   0   1  -4   -0.23    0.12
   0  -1  -4   -0.20    0.13
   0  -1   4    0.24    0.20
   0   1  -4   -0.21    0.05
   0   1  -4   -0.21    0.05
   0  -1   4   -0.24    0.24
   0   2   4  420.99   15.59
   0   2   4  407.49   15.80
   0   2  -4  432.53   15.87
   0  -2   4  443.98   15.72
   0  -2   4  433.61   15.54
   0  -2  -4  432.60   15.60
   0  -2  -4  431.10   15.79
   0   2  -4  430.13   15.72
   0  -2   4  434.53   15.53
   0  -2   4  437.22   15.70
   0   3  -4   -0.05    0.09
   0  -3   4    0.12    0.12
   0  -3   4   -0.13    0.13
   0  -3  -4    0.20    0.15
   0   3  -4   -0.27    0.10
   0   3   4    0.08    0.17
   0  -3  -4   -0.16    0.11
   0  -3   4    0.25    0.10
   0   4   4   -0.16    0.20
   0  -4  -4    0.18    0.18
   0  -4   4    0.07    0.14
   0   4  -4    0.05    0.14
   0  -5  -4    0.31    0.23
   0   5   4   -0.09    0.17
   0  -5  -4   -0.22    0.14
   0  -5   4    0.08    0.14
   0  -6  -4    1.22    0.31
   0  -6  -4    1.70    0.39
   0  -6   4    1.36    0.32
   0  -7  -4    0.13    0.23
   0  -7   4    0.05    0.20
   0  -7  -4    0.11    0.20
   0  -8  -4   49.65    2.60
   0  -8   4   54.86    2.73
   0  -8   4   48.38    3.29
   0  -9  -4   -0.11    0.28
   0  -9   4   -0.09    0.27
   0  -9  -4   -0.12    0.28
   0  -9  -4    0.19    0.31
   0  -9   4   -0.16    0.46
   0 -10   4    0.94    0.41
   0 -10   4    0.83    0.69
   0 -10  -4    0.44    0.51
   0 -10  -4    1.53    0.52
   0 -10  -4    0.72    0.44
   0 -10  -4    1.61    0.51
   0 -11   4    0.08    0.31
   0 -11  -4   -0.45    0.39
   0 -11   4   -0.25    0.22
   0 -11   4    0.68    0.79
   0 -11  -4    0.19    0.38
   0 -11  -4   -0.57    0.30
   0 -11   4    0.08    0.30
   0 -11  -4   -0.54    0.30
   0 -12  -4    7.78    1.42
   0 -12   4    7.28    1.69
   0 -12  -4    9.84    1.27
   0 -12  -4    9.34    1.30
   0 -12  -4    9.66    1.28
   0 -12   4    8.16    1.18
   0 -12   4    7.18    0.96
   0 -12   4    7.56    0.95
   0 -13  -4   -0.20    0.33
   0 -13   4   -0.36    0.31
   0 -13   4    0.14    0.38
   0 -13  -4    0.36    0.51
   0 -13  -4   -0.05    0.68
   0 -13  -4   -0.19    0.34
   0 -13   4    0.12    0.39
   0 -13   4    0.82    0.85
   0 -14  -4   23.51    2.34
   0 -14   4   23.45    3.19
   0 -14  -4   25.27    2.08
   0 -14   4   24.45    1.74
   0 -14  -4   24.83    2.30
   0 -14   4   24.84    1.86
   0 -14   4   26.90    2.26
   0 -15  -4    0.70    0.66
   0 -15  -4    0.73    0.65
   0 -15   4    0.01    0.52
   0 -15   4    0.80    1.13
   0 -15  -4   -0.09    0.54
   0 -15  -4   -0.19    0.59
   0   0   5   -0.04    0.24
   0   0  -5    0.19    0.20
   0   0  -5   -0.02    0.09
   0   0  -5   -0.02    0.09
   0   0  -5    0.33    0.28
   0   0  -5    0.00    0.13
   0   0   5    0.03    0.10
   0  -1   5    0.14    0.27
   0  -1   5    0.00    0.07
   0   1  -5    0.40    0.22
   0  -1  -5    0.01    0.19
   0  -1  -5    0.08    0.14
   0   1  -5   -0.06    0.06
   0   1   5   -0.06    0.13
   0  -1   5   -0.31    0.28
   0   1  -5   -0.31    0.18
   0   1  -5   -0.06    0.06
   0   1   5    0.18    0.22
   0  -1   5   -0.02    0.09
   0  -1  -5   -0.01    0.13
   0  -1  -5   -0.01    0.13
   0   1  -5   -0.04    0.13
   0  -1   5    0.00    0.07
   0  -2  -5  346.76   13.03
   0  -2  -5  355.09   12.89
   0   2   5  359.22   12.83
   0  -2   5  359.91   13.53
   0   2  -5  366.96   12.97
   0  -2  -5  342.37   13.04
   0  -2   5  338.21   12.76
   0   2  -5  341.32   12.97
   0  -2  -5  349.04   13.10
   0  -2   5  360.14   12.98
   0  -2   5  361.72   12.97
   0   2  -5  352.88   12.76
   0   2  -5  368.06   13.21
   0   2   5  351.89   13.08
   0  -2   5  341.99   12.78
   0  -3   5   -0.01    0.15
   0  -3  -5    0.10    0.18
   0  -3  -5   -0.10    0.16
   0  -3  -5   -0.01    0.12
   0   3  -5   -0.07    0.17
   0  -3  -5    0.10    0.18
   0   3  -5   -0.04    0.11
   0  -3   5    0.18    0.16
   0   3   5    0.13    0.20
   0  -3   5   -0.45    0.35
   0  -3   5    0.04    0.06
   0  -4  -5    4.74    0.56
   0   4  -5    5.03    0.49
   0   4   5    4.22    0.59
   0  -4   5    5.09    0.33
   0  -4  -5    5.15    0.61
   0  -4   5    5.63    0.48
   0  -4  -5    4.81    0.36
   0  -4   5    5.68    0.48
   0  -5   5    0.03    0.12
   0  -5  -5    0.14    0.21
   0   5   5   -0.19    0.16
   0  -5  -5   -0.09    0.19
   0  -6  -5    5.19    0.63
   0  -6  -5    6.23    0.74
   0  -6   5    6.70    0.64
   0  -6   5    5.35    1.10
   0  -7  -5    0.06    0.17
   0  -7  -5   -0.03    0.20
   0  -7  -5    0.21    0.28
   0  -7  -5    0.06    0.17
   0  -7   5    0.03    0.19
   0  -7   5   -1.21    0.37
   0  -8  -5   31.71    2.02
   0  -8   5   29.39    2.53
   0  -8  -5   33.79    1.92
   0  -8  -5   30.51    1.65
   0  -8  -5   31.10    1.90
   0  -8   5   34.29    1.92
   0  -9   5    0.18    0.25
   0  -9  -5   -0.18    0.31
   0  -9  -5   -0.19    0.30
   0  -9   5    0.16    0.66
   0  -9  -5    0.30    0.35
   0 -10   5   56.37    3.89
   0 -10  -5   56.29    3.01
   0 -10   5   59.90    3.11
   0 -10  -5   55.57    3.04
   0 -10  -5   56.05    3.15
   0 -10  -5   56.57    3.19
   0 -11  -5   -0.11    0.38
   0 -11  -5    0.62    0.52
   0 -11   5    0.12    0.29
   0 -11  -5   -0.11    0.39
   0 -11  -5   -0.75    0.24
   0 -11   5    0.08    0.25
   0 -11   5    0.51    0.74
   0 -11   5    0.07    0.25
   0 -12   5    2.20    1.11
   0 -12   5    3.58    0.68
   0 -12  -5    1.63    0.68
   0 -12   5    3.77    0.67
   0 -12  -5    4.69    0.95
   0 -12   5    2.19    0.62
   0 -12  -5    2.56    0.84
   0 -12  -5    1.71    0.66
   0 -13  -5   -0.41    0.41
   0 -13   5    0.01    0.34
   0 -13  -5   -0.10    0.62
   0 -13   5   -0.17    0.29
   0 -13  -5   -0.39    0.42
   0 -13   5   -0.26    0.70
   0 -13   5    0.01    0.34
   0 -13  -5   -0.48    0.38
   0 -14   5    0.03    1.02
   0 -14  -5    1.50    0.63
   0 -14   5    0.47    0.52
   0 -14  -5   -0.38    0.45
   0 -14  -5    1.42    0.64
   0 -15  -5    0.68    0.65
   0 -15   5    0.47    1.13
   0 -15  -5   -0.05    0.52
   0 -15  -5    0.64    0.66
   0   0   6    5.17    0.43
   0   0  -6    4.53    0.40
   0   0  -6    4.49    0.55
   0   0  -6    4.99    0.36
   0   0   6    5.10    0.63
   0   0  -6    4.67    0.63
   0   0  -6    5.06    0.38
   0  -1  -6   -0.11    0.12
   0   1  -6    0.08    0.25
   0  -1   6   -0.49    0.28
   0   1  -6   -0.08    0.10
   0   1  -6    0.00    0.24
   0   1  -6   -0.10    0.06
   0  -1   6    0.11    0.15
   0  -1  -6   -0.22    0.18
   0  -1   6    0.00    0.09
   0  -1   6   -0.29    0.30
   0  -1  -6    0.07    0.13
   0   1  -6   -0.10    0.06
   0  -1  -6    0.14    0.24
   0   1   6    0.10    0.24
   0  -1  -6   -0.11    0.12
   0  -1   6    0.00    0.09
   0   1   6    0.02    0.15
   0  -2   6   39.31    1.77
   0  -2  -6   38.97    1.66
   0  -2   6   37.57    1.68
   0   2  -6   40.73    1.71
   0  -2   6   38.66    1.52
   0   2   6   36.77    1.78
   0   2  -6   36.76    1.70
   0  -2  -6   40.86    2.00
   0  -2  -6   37.40    1.75
   0  -2  -6   41.44    1.84
   0  -2   6   40.75    2.21
   0  -2   6   38.10    1.50
   0  -2  -6   40.67    1.77
   0   2  -6   38.48    1.93
   0   2  -6   39.50    1.48
   0   2   6   37.18    1.58
   0  -3  -6    0.14    0.22
   0   3   6    0.03    0.17
   0  -3   6   -0.01    0.05
   0  -3   6   -0.05    0.39
   0  -3   6   -0.01    0.05
   0   3  -6   -0.03    0.11
   0  -3   6    0.06    0.15
   0  -3  -6   -0.36    0.15
   0  -3  -6    0.14    0.19
   0  -3  -6   -0.35    0.16
   0  -3  -6    0.01    0.14
   0  -3   6    0.21    0.21
   0   3  -6    0.06    0.21
   0  -4  -6   16.34    0.75
   0   4   6   15.46    1.05
   0  -4   6   16.88    0.93
   0   4  -6   15.55    0.96
   0  -4  -6   15.97    1.12
   0  -4   6   16.39    0.93
   0  -4  -6   16.53    1.11
   0  -4   6   16.86    1.51
   0  -4   6   16.20    0.69
   0  -4  -6   16.22    1.04
   0  -4  -6   17.24    1.04
   0   5  -6    0.03    0.14
   0  -5   6   -0.05    0.38
   0  -5   6   -0.01    0.14
   0  -5  -6    0.25    0.24
   0   5   6    0.09    0.26
   0  -5  -6   -0.41    0.15
   0  -5  -6   -0.15    0.13
   0  -5  -6    0.23    0.25
   0  -5  -6   -0.03    0.19
   0  -5   6   -0.03    0.12
   0  -5   6   -0.09    0.17
   0  -6  -6    1.97    0.49
   0  -6  -6    2.86    0.51
   0  -6  -6    2.08    0.48
   0  -6   6    1.77    0.35
   0  -6   6    2.61    0.95
   0  -6  -6    3.10    0.53
   0  -6  -6    2.95    0.40
   0  -7   6   -0.56    0.30
   0  -7   6    0.12    0.18
   0  -7  -6   -0.23    0.16
   0  -7  -6   -0.22    0.17
   0  -7  -6   -0.09    0.23
   0  -7  -6   -0.34    0.19
   0  -8  -6    4.35    0.64
   0  -8   6    4.36    1.24
   0  -8  -6    4.74    0.75
   0  -8  -6    3.86    0.72
   0  -8  -6    4.06    0.71
   0  -8   6    4.30    0.61
   0  -9   6    0.11    0.25
   0  -9  -6   -0.10    0.32
   0  -9  -6   -0.13    0.31
   0  -9   6   -0.25    0.60
   0  -9  -6   -0.13    0.32
   0  -9  -6   -0.11    0.32
   0 -10  -6   13.58    1.43
   0 -10  -6   12.90    1.46
   0 -10  -6   11.37    1.22
   0 -10   6   10.84    0.93
   0 -10   6    9.11    1.83
   0 -10  -6   11.27    1.31
   0 -10   6   13.10    1.20
   0 -10   6   10.64    0.87
   0 -11   6   -0.22    0.73
   0 -11  -6    0.29    0.49
   0 -11  -6    0.43    0.48
   0 -11  -6   -0.01    0.34
   0 -11   6   -0.42    0.21
   0 -11  -6    0.46    0.47
   0 -11   6    0.14    0.27
   0 -11   6    0.13    0.28
   0 -12   6    4.00    0.80
   0 -12   6    6.79    0.88
   0 -12  -6    6.56    1.13
   0 -12  -6    6.22    1.15
   0 -12   6    7.16    0.87
   0 -12   6    6.39    1.70
   0 -12  -6    4.66    0.93
   0 -12  -6    7.36    1.26
   0 -13  -6   -0.26    0.43
   0 -13   6   -0.36    0.30
   0 -13   6   -0.07    0.35
   0 -13  -6    0.23    0.50
   0 -13   6   -0.22    0.79
   0 -13  -6   -0.25    0.43
   0 -13   6   -0.07    0.35
   0 -14  -6    1.32    0.74
   0 -14  -6    1.40    0.73
   0 -14  -6    2.51    0.75
   0 -14   6    0.74    1.14
   0 -15  -6    0.40    0.57
   0 -15  -6    0.21    0.61
   0 -15  -6    0.23    0.60
   0 -15   6    0.22    1.04
   0   0   7    0.23    0.31
   0   0  -7    0.30    0.31
   0   0   7   -0.14    0.10
   0   0  -7   -0.10    0.19
   0   0  -7   -0.15    0.13
   0   0  -7   -0.02    0.11
   0   0  -7   -0.02    0.11
   0   1  -7    0.02    0.08
   0   1  -7   -0.31    0.12
   0  -1  -7    0.07    0.15
   0  -1  -7   -0.20    0.23
   0   1  -7    0.02    0.08
   0  -1   7   -0.06    0.26
   0  -1   7    0.14    0.12
   0  -1  -7    0.06    0.30
   0   1   7    0.22    0.26
   0  -1  -7   -0.01    0.13
   0  -1  -7   -0.01    0.13
   0   1  -7   -0.15    0.23
   0  -1   7    0.11    0.34
   0   1  -7    0.20    0.26
   0   1   7   -0.05    0.11
   0  -2  -7    4.86    0.50
   0   2  -7    3.76    0.24
   0  -2   7    4.02    0.29
   0  -2  -7    2.73    0.55
   0   2   7    3.39    0.46
   0  -2  -7    3.79    0.47
   0  -2   7    3.45    0.75
   0  -2   7    4.29    0.45
   0   2  -7    3.65    0.45
   0  -2   7    3.39    0.47
   0  -2   7    3.95    0.27
   0   2   7    3.58    0.37
   0  -2  -7    3.46    0.43
   0   2  -7    3.94    0.62
   0  -2  -7    3.59    0.48
   0   2  -7    4.83    0.47
   0   3  -7   -0.04    0.13
   0  -3   7   -0.11    0.16
   0  -3  -7   -0.38    0.15
   0  -3   7   -0.24    0.42
   0   3   7   -0.11    0.08
   0   3   7   -0.07    0.18
   0  -3  -7   -0.36    0.16
   0  -3  -7    0.06    0.15
   0  -3   7    0.40    0.29
   0  -3  -7   -0.13    0.17
   0  -3   7   -0.11    0.05
   0  -3   7   -0.11    0.05
   0  -3  -7   -0.41    0.19
   0   3  -7   -0.09    0.22
   0   4   7   37.26    1.99
   0  -4   7   42.83    1.84
   0  -4  -7   37.90    1.95
   0   4  -7   39.19    1.85
   0  -4  -7   38.71    1.58
   0  -4   7   39.15    2.54
   0  -4   7   40.11    1.50
   0  -4   7   39.65    1.80
   0   4  -7   37.24    1.99
   0  -4  -7   38.91    1.91
   0  -4  -7   38.63    2.04
   0  -4   7   39.93    1.49
   0  -4  -7   37.79    2.08
   0  -5  -7   -0.02    0.15
   0  -5  -7   -0.32    0.20
   0  -5  -7    0.10    0.23
   0  -5  -7   -0.34    0.20
   0  -5   7   -0.13    0.07
   0  -5  -7    0.08    0.20
   0   5  -7   -0.07    0.13
   0  -5   7   -0.13    0.19
   0  -5   7    0.04    0.20
   0  -5   7   -0.53    0.40
   0  -6  -7    5.24    0.73
   0  -6   7    5.46    0.38
   0  -6   7    4.74    1.12
   0  -6  -7    4.70    0.67
   0  -6  -7    5.28    0.42
   0  -6  -7    4.97    0.71
   0  -6  -7    4.98    0.74
   0  -6   7    4.26    0.51
   0   6  -7    4.01    0.57
   0  -7  -7   -0.16    0.23
   0  -7   7    0.10    0.51
   0  -7   7   -0.14    0.18
   0  -7   7   -0.06    0.18
   0  -7  -7   -0.01    0.25
   0  -7  -7    0.53    0.29
   0  -7  -7    0.56    0.29
   0  -7  -7    0.02    0.17
   0  -8  -7    0.44    0.35
   0  -8  -7    0.20    0.37
   0  -8   7    1.01    0.84
   0  -8  -7    0.62    0.37
   0  -8   7    0.22    0.26
   0  -8  -7    0.25    0.24
   0  -8  -7    0.19    0.37
   0  -9  -7    0.66    0.28
   0  -9  -7    0.20    0.33
   0  -9  -7    0.15    0.27
   0  -9  -7   -0.14    0.28
   0  -9  -7    0.14    0.28
   0  -9   7   -0.31    0.21
   0  -9   7   -0.60    0.59
   0 -10  -7    0.08    0.42
   0 -10  -7    0.09    0.41
   0 -10  -7    0.30    0.40
   0 -10   7    0.30    0.77
   0 -10  -7    0.43    0.43
   0 -10   7    0.33    0.31
   0 -10   7   -0.19    0.19
   0 -10   7   -0.18    0.19
   0 -11  -7    0.27    0.39
   0 -11  -7   -0.53    0.24
   0 -11  -7   -0.55    0.24
   0 -11  -7    0.01    0.43
   0 -11   7    0.00    0.21
   0 -11   7    0.00    0.22
   0 -11   7   -0.08    0.29
   0 -11   7    0.54    0.86
   0 -12   7    0.11    0.79
   0 -12   7    0.30    0.31
   0 -12   7    0.10    0.33
   0 -12  -7    0.41    0.49
   0 -12  -7   -0.06    0.47
   0 -12   7    0.28    0.31
   0 -12  -7   -0.06    0.48
   0 -13  -7   -0.57    0.42
   0 -13  -7   -0.60    0.44
   0 -13   7    0.10    0.98
   0 -13  -7   -0.63    0.43
   0 -13   7   -0.28    0.35
   0 -14  -7   11.59    1.70
   0 -14  -7   12.24    1.68
   0 -14  -7   13.76    1.71
   0 -14   7   11.44    2.43
   0 -15  -7    0.04    0.53
   0 -15  -7    0.04    0.54
   0 -15  -7   -0.02    0.56
   0 -15   7    1.26    1.47
   0   0  -8    9.32    0.88
   0   0  -8    8.96    0.55
   0   0  -8    9.09    0.58
   0   0   8    8.03    0.81
   0   0   8    8.45    0.64
   0   0  -8    7.32    0.91
   0   0  -8    8.50    0.62
   0  -1  -8    0.17    0.15
   0   1  -8    0.34    0.20
   0  -1  -8    0.18    0.19
   0   1  -8   -0.02    0.09
   0   1  -8   -0.01    0.28
   0  -1  -8    0.16    0.16
   0   1   8   -0.04    0.14
   0  -1  -8    0.05    0.26
   0  -1   8    0.13    0.34
   0  -1  -8   -0.29    0.28
   0   1   8    0.12    0.28
   0   1  -8   -0.02    0.09
   0  -1   8    0.07    0.12
   0   1  -8    0.24    0.27
   0  -2  -8  180.70    6.79
   0   2  -8  187.32    6.77
   0  -2  -8  173.15    6.76
   0  -2  -8  176.57    7.18
   0  -2   8  173.27    7.35
   0   2  -8  178.40    6.45
   0   2  -8  175.93    7.11
   0   2   8  170.53    6.62
   0  -2   8  175.93    6.52
   0  -2   8  172.57    6.49
   0  -2   8  170.24    6.83
   0  -2  -8  175.88    6.84
   0   2  -8  169.25    6.74
   0  -2   8  175.61    6.71
   0   2  -8  179.97    6.43
   0   2   8  172.94    6.85
   0  -3   8    0.28    0.33
   0  -3  -8    0.29    0.29
   0  -3  -8   -0.15    0.19
   0  -3   8    0.01    0.06
   0   3  -8    0.07    0.15
   0  -3  -8    0.51    0.26
   0  -3  -8    0.54    0.26
   0  -3  -8   -0.18    0.13
   0   3   8    0.02    0.11
   0  -3   8   -0.05    0.15
   0   3  -8    0.02    0.24
   0  -3   8    0.01    0.07
   0  -3   8   -0.36    0.40
   0   4  -8    2.02    0.53
   0  -4  -8    2.32    0.49
   0  -4   8    2.15    0.84
   0  -4   8    2.63    0.19
   0   4  -8    1.72    0.33
   0  -4   8    2.81    0.43
   0  -4  -8    2.45    0.48
   0  -4  -8    2.66    0.27
   0  -4   8    2.45    0.44
   0  -4  -8    2.71    0.48
   0  -4   8    2.60    0.18
   0  -4  -8    1.92    0.58
   0  -5  -8    0.11    0.13
   0  -5   8   -0.02    0.06
   0  -5  -8    0.16    0.27
   0  -5  -8   -0.11    0.15
   0  -5   8    0.16    0.27
   0  -5   8   -0.51    0.51
   0  -5  -8    0.15    0.27
   0  -5  -8   -0.11    0.22
   0  -5   8   -0.02    0.06
   0   5  -8    0.09    0.17
   0  -6  -8    0.75    0.37
   0  -6  -8    0.79    0.36
   0  -6  -8    1.07    0.39
   0  -6   8    0.67    0.13
   0  -6   8    0.44    0.28
   0  -6   8   -0.02    0.68
   0  -6  -8    0.88    0.21
   0   6  -8    0.77    0.28
   0  -6  -8    0.72    0.38
   0  -7  -8   -0.05    0.28
   0  -7   8   -0.21    0.13
   0  -7  -8   -0.22    0.26
   0  -7   8   -0.65    0.63
   0  -7  -8    0.00    0.17
   0  -7  -8    0.05    0.30
   0  -7  -8   -0.06    0.28
   0  -7   8    0.02    0.23
   0  -8  -8   64.83    3.33
   0  -8  -8   63.63    3.18
   0  -8  -8   60.41    2.73
   0  -8   8   61.13    2.49
   0  -8  -8   59.05    3.05
   0  -8   8   61.56    2.87
   0  -8   8   62.68    4.08
   0  -8  -8   62.39    2.57
   0  -8  -8   59.88    3.06
   0  -9   8   -0.36    0.26
   0  -9   8   -0.10    0.24
   0  -9   8    0.01    0.18
   0  -9  -8    0.29    0.41
   0  -9  -8    0.05    0.28
   0  -9   8   -0.09    0.77
   0  -9   8    0.01    0.18
   0  -9  -8    0.31    0.40
   0  -9  -8    0.88    0.38
   0  -9  -8    0.11    0.29
   0 -10  -8    0.43    0.42
   0 -10  -8    0.66    0.45
   0 -10  -8    1.73    0.59
   0 -10   8    0.46    0.25
   0 -10   8    1.13    0.42
   0 -10   8    0.44    0.26
   0 -10  -8    1.64    0.60
   0 -10   8    1.21    0.80
   0 -11   8   -0.22    0.28
   0 -11   8   -0.15    0.22
   0 -11   8   -0.36    0.72
   0 -11   8   -0.16    0.21
   0 -11  -8   -0.16    0.40
   0 -11  -8   -0.26    0.33
   0 -11  -8   -0.17    0.39
   0 -12   8   -0.48    0.29
   0 -12  -8    0.28    0.50
   0 -12  -8    0.12    0.40
   0 -12  -8    0.26    0.51
   0 -12   8    0.58    0.94
   0 -13  -8   -0.43    0.34
   0 -13  -8    0.74    0.58
   0 -13  -8    0.78    0.57
   0 -13   8   -0.64    0.92
   0 -14   8    0.51    1.23
   0 -14  -8    0.48    0.60
   0 -14  -8    0.51    0.59
   0 -14  -8    0.02    0.52
   0   0  -9   -0.12    0.34
   0   0   9   -0.04    0.11
   0   0   9   -0.15    0.36
   0   0  -9   -0.16    0.17
   0   0  -9   -0.17    0.11
   0   0  -9   -0.19    0.21
   0   0  -9   -0.18    0.10
   0  -1  -9    0.02    0.15
   0  -1  -9   -0.33    0.38
   0   1  -9    0.01    0.10
   0  -1   9   -0.09    0.15
   0  -1  -9   -0.19    0.19
   0   1  -9   -0.24    0.20
   0   1  -9    0.18    0.29
   0   1  -9    0.01    0.10
   0  -1  -9   -0.07    0.18
   0  -1   9    0.26    0.39
   0   1  -9   -0.06    0.19
   0   1   9   -0.02    0.29
   0  -1  -9    0.02    0.15
   0  -2  -9    2.27    0.41
   0   2  -9    2.38    0.22
   0   2  -9    2.16    0.41
   0   2  -9    2.21    0.22
   0   2   9    2.10    0.40
   0  -2  -9    2.39    0.39
   0  -2   9    2.70    0.75
   0  -2  -9    2.61    0.58
   0  -2  -9    2.26    0.40
   0  -2   9    1.80    0.50
   0  -2  -9    2.91    0.65
   0   2  -9    2.59    0.43
   0  -2   9    3.24    0.46
   0   2  -9    2.29    0.57
   0  -3   9   -0.17    0.34
   0   3  -9    0.18    0.10
   0   3  -9   -0.09    0.15
   0   3  -9   -0.25    0.15
   0  -3   9   -0.36    0.34
   0  -3  -9   -0.09    0.28
   0   3  -9   -0.35    0.24
   0  -3  -9   -0.12    0.21
   0  -3  -9   -0.35    0.16
   0   3   9    0.06    0.13
   0  -3  -9   -0.33    0.17
   0  -4  -9  148.91    6.03
   0  -4   9  150.16    5.47
   0   4  -9  144.72    6.21
   0  -4   9  151.36    6.85
   0  -4   9  147.73    5.45
   0   4  -9  150.26    5.92
   0  -4  -9  151.60    6.37
   0  -4   9  146.41    5.91
   0  -4  -9  151.50    6.15
   0  -4  -9  150.12    6.00
   0  -5   9    0.49    0.37
   0  -5  -9   -0.03    0.32
   0  -5   9    0.00    0.05
   0  -5  -9   -0.52    0.18
   0  -5   9    0.00    0.05
   0  -5  -9   -0.29    0.23
   0  -5  -9   -0.30    0.23
   0  -5   9   -0.58    0.37
   0   5  -9   -0.07    0.15
   0  -6  -9    2.72    0.60
   0  -6   9    3.52    0.22
   0  -6   9    2.62    1.04
   0  -6  -9    3.53    0.71
   0  -6  -9    2.97    0.57
   0  -6  -9    2.58    0.61
   0  -6   9    3.50    0.21
   0   6  -9    2.79    0.50
   0  -6   9    2.42    0.46
   0  -7  -9   -0.06    0.18
   0  -7   9   -0.74    0.54
   0  -7  -9   -0.04    0.31
   0  -7   9   -0.31    0.29
   0  -7  -9   -0.04    0.32
   0  -7   9   -0.10    0.08
   0  -7  -9    0.10    0.13
   0  -7  -9    0.09    0.30
   0  -7  -9   -0.23    0.13
   0  -8  -9  211.91    8.67
   0  -8  -9  209.56    8.46
   0  -8   9  211.29    8.06
   0  -8  -9  203.04    7.70
   0  -8   9  200.72    7.69
   0  -8  -9  198.31    7.59
   0  -8   9  202.00    9.62
   0  -8   9  210.39    7.59
   0  -8  -9  208.11    8.47
   0  -8  -9  210.42    8.37
   0  -8   9  196.88    7.64
   0  -9   9    1.27    0.85
   0  -9  -9   -0.13    0.40
   0  -9  -9    0.03    0.36
   0  -9   9    0.15    0.29
   0  -9   9   -0.03    0.15
   0  -9  -9    0.06    0.24
   0  -9   9   -0.03    0.15
   0  -9  -9   -0.12    0.40
   0 -10   9    0.71    0.88
   0 -10  -9    0.54    0.45
   0 -10  -9    0.47    0.48
   0 -10   9    0.51    0.22
   0 -10  -9    0.51    0.46
   0 -10   9    0.48    0.23
   0 -10   9    0.09    0.32
   0 -11   9   -0.57    0.26
   0 -11   9    0.15    0.65
   0 -11  -9    1.13    0.50
   0 -11  -9    0.24    0.45
   0 -11  -9    1.19    0.49
   0 -12  -9    0.29    0.52
   0 -12  -9    0.31    0.51
   0 -12   9    0.66    1.14
   0 -12  -9   -0.11    0.51
   0 -13  -9   -0.12    0.44
   0 -13  -9   -0.61    0.40
   0 -13   9   -0.18    0.90
   0 -13  -9   -0.11    0.45
   0 -14  -9    2.68    0.89
   0 -14  -9    3.53    1.04
   0 -14  -9    3.74    1.02
   0 -14   9    4.08    1.68
   0   0 -10   22.25    1.62
   0   0  10   21.21    1.49
   0   0 -10   23.16    1.16
   0   0 -10   22.89    1.12
   0   0 -10   21.91    1.51
   0   0 -10   23.32    1.26
   0   1  10    0.21    0.34
   0   1 -10   -0.31    0.32
   0  -1 -10    0.11    0.20
   0  -1 -10    0.10    0.41
   0  -1  10    0.00    0.39
   0  -1 -10    0.11    0.15
   0   1 -10   -0.23    0.28
   0   1 -10    0.11    0.11
   0  -1 -10    0.11    0.15
   0   1 -10    0.10    0.11
   0   1 -10   -0.13    0.18
   0  -1 -10   -0.13    0.29
   0  -2 -10    0.52    0.24
   0  -2 -10   -0.03    0.26
   0   2  10    0.42    0.30
   0   2 -10    0.73    0.14
   0  -2 -10    0.55    0.24
   0  -2  10    1.22    0.61
   0   2 -10    0.53    0.38
   0   2 -10    0.79    0.14
   0   2 -10    0.60    0.33
   0   2 -10    0.74    0.29
   0  -2 -10    1.14    0.32
   0  -3 -10   -0.16    0.19
   0   3 -10   -0.11    0.17
   0  -3 -10   -0.15    0.19
   0  -3 -10    0.37    0.40
   0  -3  10   -0.37    0.48
   0   3 -10    0.06    0.22
   0   3 -10    0.02    0.28
   0   3 -10    0.13    0.09
   0   3  10    0.05    0.17
   0  -3 -10   -0.16    0.15
   0  -3  10   -0.44    0.36
   0  -4 -10    3.18    0.56
   0  -4 -10    3.36    0.55
   0  -4  10    2.81    0.98
   0   4 -10    2.55    0.43
   0  -4 -10    3.06    0.53
   0  -4 -10    2.92    0.72
   0   4 -10    2.56    0.61
   0  -4  10    2.60    0.56
   0  -5 -10   -0.22    0.23
   0  -5  10   -0.28    0.60
   0  -5 -10   -0.14    0.23
   0  -5  10    0.11    0.40
   0  -5 -10   -0.24    0.23
   0  -5 -10   -0.49    0.28
   0   5 -10    0.03    0.17
   0  -6 -10    6.80    1.07
   0  -6 -10    5.83    0.82
   0   6 -10    6.48    0.76
   0  -6  10    7.21    0.78
   0  -6  10    8.35    1.61
   0  -6 -10    7.34    0.96
   0  -6 -10    7.74    0.95
   0  -7  10    0.00    0.37
   0  -7  10   -0.02    0.74
   0  -7  10   -0.07    0.07
   0   7 -10    0.04    0.22
   0  -7 -10   -0.29    0.30
   0  -7 -10   -0.28    0.30
   0  -7  10    0.00    0.06
   0  -7  10    0.00    0.06
   0  -7 -10   -0.73    0.35
   0  -7 -10    0.11    0.29
   0  -7  10   -0.07    0.07
   0  -8  10   14.97    0.73
   0  -8  10   15.22    0.68
   0  -8 -10   14.93    1.27
   0  -8  10   15.19    0.70
   0  -8  10   14.73    0.71
   0  -8  10   16.04    2.34
   0  -8 -10   14.73    1.49
   0  -8 -10   13.96    1.51
   0  -8 -10   14.42    1.54
   0  -8  10   15.50    1.20
   0  -9  10    0.09    0.16
   0  -9 -10   -0.56    0.31
   0  -9 -10    0.50    0.41
   0  -9  10   -0.29    0.33
   0  -9  10    0.10    0.15
   0  -9  10   -0.26    0.56
   0  -9 -10   -0.59    0.30
   0 -10 -10    1.31    0.61
   0 -10  10   -0.34    0.34
   0 -10  10    0.47    0.94
   0 -10 -10    0.46    0.44
   0 -10 -10    1.39    0.60
   0 -11 -10    0.28    0.46
   0 -11 -10    0.11    0.36
   0 -11  10   -0.38    0.42
   0 -11  10    0.93    1.03
   0 -11 -10    0.27    0.47
   0 -12 -10    2.86    0.91
   0 -12 -10    2.09    0.70
   0 -12 -10    3.02    0.90
   0 -12  10    3.58    1.33
   0 -13  10    1.13    1.25
   0 -13 -10   -0.59    0.46
   0 -13 -10   -0.56    0.47
   0 -13 -10   -0.13    0.44
   0 -14 -10    2.24    0.90
   0 -14  10    2.48    1.53
   0 -14 -10    2.37    0.89
   0 -14 -10    2.94    0.93
   0   0 -11   -0.04    0.21
   0   0 -11   -0.01    0.13
   0   0  11    0.06    0.42
   0   0 -11   -0.11    0.39
   0   0 -11   -0.01    0.13
   0   0 -11    0.33    0.32
   0   1 -11   -0.27    0.27
   0  -1 -11    0.18    0.18
   0  -1 -11    0.17    0.19
   0   1  11   -0.02    0.38
   0  -1 -11   -0.05    0.24
   0   1 -11   -0.11    0.09
   0   1 -11    0.13    0.24
   0   1 -11   -0.11    0.09
   0  -1 -11   -0.19    0.18
   0   1 -11   -0.54    0.34
   0  -1  11   -0.05    0.48
   0   2 -11   37.16    2.27
   0  -2 -11   34.69    1.83
   0  -2 -11   34.18    1.75
   0   2  11   35.03    1.76
   0  -2 -11   35.08    2.27
   0  -2  11   36.81    2.41
   0   2 -11   36.23    1.83
   0   2 -11   35.06    1.45
   0   2 -11   38.79    1.91
   0   2 -11   35.06    1.48
   0  -2 -11   32.50    1.79
   0  -3 -11    0.34    0.42
   0  -3 -11    0.04    0.22
   0   3 -11    0.18    0.24
   0   3  11   -0.12    0.19
   0  -3  11    0.23    0.42
   0  -3  11    0.28    0.60
   0  -3 -11    0.04    0.21
   0   3 -11   -0.17    0.29
   0   3 -11    0.16    0.25
   0   3 -11   -0.09    0.09
   0  -3 -11    0.31    0.28
   0  -4 -11   46.11    2.37
   0   4 -11   46.91    2.58
   0  -4  11   45.39    2.34
   0  -4 -11   39.27    2.57
   0  -4 -11   41.19    2.19
   0  -4  11   45.78    3.04
   0  -4 -11   45.41    2.26
   0   4 -11   43.67    2.17
   0   5 -11   -0.07    0.16
   0  -5 -11    0.16    0.24
   0  -5  11   -0.79    0.41
   0  -5 -11    0.17    0.24
   0  -5 -11    0.20    0.31
   0  -5 -11   -0.29    0.36
   0  -5  11    0.06    0.70
   0  -6 -11    0.26    0.51
   0  -6 -11    1.37    0.41
   0  -6 -11    0.85    0.41
   0  -6  11    0.19    0.63
   0  -6  11    0.71    0.51
   0   6 -11    1.12    0.36
   0  -6 -11    0.90    0.40
   0  -7 -11    0.43    0.39
   0  -7 -11    0.34    0.41
   0  -7  11    0.11    0.47
   0  -7  11   -0.13    0.51
   0  -7 -11    0.36    0.41
   0   7 -11    0.24    0.25
   0  -7 -11   -0.03    0.31
   0  -8 -11   -0.14    0.38
   0  -8  11    0.27    0.74
   0  -8 -11   -0.14    0.37
   0  -8 -11   -0.09    0.34
   0  -8 -11    0.12    0.28
   0  -8  11   -0.03    0.44
   0  -9 -11    0.17    0.34
   0  -9 -11   -0.53    0.37
   0  -9 -11   -0.56    0.36
   0  -9  11   -0.34    0.77
   0  -9  11    0.05    0.41
   0 -10 -11    4.62    0.92
   0 -10  11    4.26    1.55
   0 -10 -11    5.95    1.00
   0 -10  11    4.88    0.77
   0 -10 -11    4.37    0.93
   0 -11 -11   -0.09    0.40
   0 -11  11   -0.45    0.69
   0 -11 -11    0.06    0.46
   0 -11 -11    0.06    0.47
   0 -12 -11    0.82    0.64
   0 -12 -11    0.65    0.60
   0 -12  11    0.22    1.04
   0 -12 -11    0.86    0.63
   0 -13 -11   -0.55    0.50
   0 -13 -11   -0.58    0.49
   0 -13 -11    0.33    0.53
   0 -13  11   -0.42    0.71
   0   0  12   10.00    1.21
   0   0 -12   10.43    1.35
   0   0 -12    9.68    0.70
   0   0 -12    9.57    0.66
   0   0 -12    9.73    0.79
   0   1 -12   -0.02    0.11
   0  -1 -12   -0.03    0.17
   0   1 -12   -0.24    0.20
   0  -1 -12   -0.03    0.17
   0   1 -12   -0.13    0.31
   0   1 -12   -0.02    0.11
   0  -1  12   -0.47    0.51
   0   1  12    0.11    0.43
   0  -1 -12   -0.28    0.18
   0  -1 -12   -1.02    0.31
   0  -2 -12   11.93    0.90
   0  -2  12    9.16    1.35
   0  -2 -12   11.76    0.91
   0  -2 -12   11.76    0.84
   0   2 -12   10.00    0.56
   0   2  12   10.28    0.86
   0   2 -12   11.35    1.41
   0   2 -12   10.00    0.58
   0   2 -12   10.66    1.02
   0  -2 -12    9.05    1.33
   0   2 -12   10.86    0.89
   0   3 -12   -0.13    0.25
   0   3  12   -0.07    0.21
   0  -3 -12    0.07    0.22
   0   3 -12   -0.33    0.33
   0  -3 -12    0.06    0.22
   0   3 -12    0.18    0.28
   0   3 -12    0.02    0.10
   0  -3  12   -0.03    0.53
   0  -3 -12    0.30    0.29
   0  -3 -12   -0.68    0.33
   0  -4 -12    2.03    0.51
   0  -4  12    1.49    0.56
   0  -4 -12    1.85    0.71
   0   4  12    1.73    0.25
   0   4 -12    2.19    0.65
   0  -4 -12    1.12    0.42
   0  -4 -12    1.18    0.41
   0  -4  12    2.63    0.95
   0   4 -12    1.72    0.40
   0  -5 -12    0.02    0.28
   0  -5  12   -0.15    0.74
   0  -5 -12    0.02    0.27
   0  -5 -12    0.04    0.30
   0   5 -12   -0.05    0.21
   0  -5 -12   -0.80    0.30
   0  -5  12    0.00    0.49
   0  -6 -12   33.21    2.34
   0  -6  12   35.15    2.92
   0   6 -12   32.80    1.90
   0  -6  12   31.90    1.94
   0  -6 -12   33.92    1.98
   0  -6 -12   31.40    2.08
   0  -6 -12   30.92    1.96
   0  -7 -12   -0.04    0.26
   0  -7 -12    0.27    0.48
   0   7 -12   -0.13    0.24
   0  -7  12   -0.90    0.44
   0  -7 -12   -0.03    0.27
   0  -7 -12    0.31    0.40
   0  -7  12    0.14    0.60
   0  -8  12    1.68    0.60
   0  -8 -12    2.72    0.66
   0  -8 -12    1.64    0.60
   0  -8  12    2.57    1.23
   0  -8 -12    2.50    0.74
   0  -8 -12    1.73    0.59
   0  -9  12   -1.45    0.43
   0  -9 -12   -0.27    0.36
   0  -9 -12   -0.25    0.37
   0  -9  12   -0.46    0.77
   0  -9 -12    0.20    0.36
   0 -10 -12    1.38    0.61
   0 -10 -12    1.73    0.67
   0 -10  12    0.50    1.08
   0 -10 -12    1.64    0.68
   0 -11 -12   -0.13    0.38
   0 -11 -12    0.28    0.54
   0 -11  12   -0.39    1.05
   0 -11 -12    0.30    0.53
   0 -12 -12   18.20    1.86
   0 -12  12   14.96    2.78
   0 -12 -12   15.60    1.86
   0 -12 -12   14.76    1.89
   0 -13 -12    0.56    0.50
   0 -13 -12   -0.66    0.42
   0 -13  12    0.22    1.25
   0 -13 -12    0.60    0.50
   0   0 -13    0.13    0.18
   0   0 -13   -0.17    0.40
   0   0 -13    0.13    0.17
   0   0 -13    0.04    0.26
   0   0  13   -0.11    0.49
   0   1 -13    0.01    0.41
   0  -1 -13   -0.30    0.41
   0  -1  13    0.29    0.56
   0   1 -13    0.20    0.15
   0  -1 -13    0.15    0.19
   0  -1 -13   -0.03    0.24
   0   1 -13    0.21    0.15
   0  -1 -13    0.16    0.18
   0   1 -13    0.12    0.27
   0   1  13    0.06    0.46
   0  -2 -13    6.88    0.82
   0   2  13    9.37    0.85
   0   2 -13    7.90    0.49
   0  -2 -13    8.46    0.82
   0  -2  13    8.65    1.36
   0  -2 -13    8.00    0.83
   0   2 -13    7.90    0.51
   0   2 -13    7.50    0.88
   0  -2 -13    6.67    1.19
   0   2 -13    6.34    1.13
   0   3  13    0.21    0.24
   0  -3 -13   -0.25    0.43
   0  -3 -13   -0.16    0.18
   0   3 -13   -0.01    0.11
   0  -3 -13    0.03    0.27
   0  -3 -13   -0.14    0.18
   0   3 -13    0.38    0.30
   0   3 -13    0.16    0.39
   0  -3  13   -0.23    0.59
   0   4 -13    3.30    0.57
   0  -4 -13    3.09    0.59
   0  -4 -13    3.27    0.58
   0  -4  13    4.13    1.17
   0  -4 -13    4.87    0.72
   0  -4 -13    2.82    0.83
   0   4  13    3.48    0.33
   0  -5 -13    0.02    0.30
   0  -5 -13   -0.22    0.30
   0  -5  13    0.08    0.75
   0   5 -13   -0.09    0.22
   0  -5 -13    0.02    0.30
   0  -5  13    0.12    0.51
   0  -5 -13   -1.03    0.32
   0  -6 -13   42.28    2.33
   0  -6  13   39.41    2.27
   0  -6 -13   37.67    2.22
   0  -6 -13   42.91    2.47
   0  -6  13   41.24    3.27
   0   6 -13   40.00    2.40
   0  -6 -13   28.95    2.61
   0  -7 -13    0.39    0.39
   0  -7  13    0.02    0.51
   0  -7 -13    0.11    0.44
   0  -7  13   -0.59    0.74
   0  -7 -13    0.76    0.46
   0  -7 -13    0.72    0.47
   0  -8 -13    3.25    0.89
   0  -8  13    2.56    0.71
   0  -8 -13    4.08    0.83
   0  -8  13    3.96    1.47
   0  -8 -13    3.86    0.85
   0  -8 -13    3.79    0.76
   0  -9  13   -0.38    0.75
   0  -9 -13   -0.75    0.28
   0  -9 -13    0.09    0.40
   0  -9 -13    0.09    0.40
   0  -9  13   -0.14    0.91
   0 -10 -13    3.70    0.96
   0 -10 -13    3.91    0.95
   0 -10 -13    4.42    0.90
   0 -10  13    3.79    1.49
   0 -11 -13   -0.10    0.39
   0 -11 -13   -0.37    0.39
   0 -11 -13   -0.09    0.39
   0 -11  13   -0.79    0.98
   0 -12  13    2.11    1.53
   0 -12 -13    1.86    0.78
   0 -12 -13    1.17    0.68
   0 -12 -13    1.76    0.79
   0 -13 -13   -0.14    0.53
   0 -13 -13   -0.14    0.52
   0   0 -14   31.91    1.82
   0   0  14   33.84    2.17
   0   0 -14   33.53    2.43
   0   0 -14   32.78    1.58
   0   0 -14   33.10    1.64
   0   1 -14   -0.22    0.12
   0  -1  14    0.29    0.60
   0   1 -14   -1.08    0.27
   0  -1 -14   -0.07    0.16
   0   1  14   -0.04    0.44
   0   1 -14   -0.02    0.27
   0   1 -14   -0.21    0.12
   0  -1 -14    0.95    0.36
   0  -1 -14   -0.08    0.16
   0  -1 -14   -0.37    0.32
   0  -2 -14    6.52    1.24
   0  -2 -14    5.62    0.68
   0   2 -14    5.90    0.45
   0   2  14    6.14    0.82
   0  -2 -14    5.95    0.79
   0   2 -14    8.37    0.97
   0   2 -14    5.87    0.43
   0  -2  14    6.83    1.31
   0  -2 -14    5.31    0.69
   0   2 -14    5.46    1.12
   0  -3 -14    0.06    0.25
   0   3 -14   -0.18    0.24
   0   3 -14   -0.25    0.23
   0  -3 -14   -0.05    0.44
   0  -3 -14    0.06    0.25
   0   3  14    0.01    0.24
   0   3 -14   -0.07    0.12
   0  -3 -14   -0.09    0.20
   0  -3  14    0.53    0.76
   0  -4  14    0.11    0.72
   0  -4 -14    0.91    0.41
   0  -4 -14    0.57    0.34
   0  -4 -14   -0.59    0.38
   0  -4 -14    0.61    0.33
   0   4  14    0.15    0.13
   0  -5 -14   -1.39    0.38
   0  -5 -14   -0.11    0.25
   0  -5 -14   -0.11    0.25
   0  -5  14   -0.03    0.55
   0  -5 -14    0.48    0.41
   0  -6 -14   32.62    2.49
   0  -6  14   29.72    2.87
   0  -6 -14   35.89    2.12
   0  -6  14   32.04    2.05
   0  -6 -14   33.59    2.06
   0  -6 -14   36.41    2.25
   0  -7 -14    0.35    0.42
   0  -7  14    0.20    0.53
   0  -7 -14    0.06    0.35
   0  -7  14    0.03    0.86
   0  -7 -14    0.05    0.35
   0  -7 -14    0.08    0.43
   0  -8  14    8.94    1.10
   0  -8 -14   12.67    1.44
   0  -8 -14   11.98    1.46
   0  -8  14   12.44    2.31
   0  -8 -14   11.20    1.30
   0  -9 -14    0.72    0.50
   0  -9 -14    0.11    0.43
   0  -9  14   -0.99    0.78
   0  -9 -14    0.68    0.51
   0 -10 -14    1.29    0.66
   0 -10 -14    1.21    0.67
   0 -10 -14    1.80    0.68
   0 -10  14    0.05    1.23
   0 -11 -14   -0.50    0.48
   0 -11  14   -0.15    1.06
   0 -11 -14   -0.48    0.48
   0 -11 -14   -0.18    0.46
   0 -12 -14   -0.17    0.44
   0 -12 -14   -0.27    0.47
   0 -12 -14   -0.29    0.46
   0 -12  14   -0.60    0.86
   0   0 -15    0.17    0.19
   0   0 -15   -0.05    0.29
   0   0  15   -0.60    0.46
   0   0 -15    0.18    0.19
   0   0 -15    0.31    0.51
   0   1 -15    0.13    0.27
   0  -1 -15    0.50    0.37
   0   1 -15    0.38    0.18
   0  -1 -15   -0.88    0.43
   0   1 -15    0.35    0.19
   0   1 -15    0.13    0.48
   0  -1 -15   -0.23    0.15
   0  -1 -15   -0.21    0.15
   0  -1  15    0.36    0.68
   0   1  15   -0.34    0.45
   0   2 -15   -0.80    0.38
   0  -2  15    1.55    0.81
   0  -2 -15    0.91    0.34
   0   2  15    0.75    0.43
   0   2 -15    0.79    0.21
   0   2 -15    0.51    0.39
   0  -2 -15    0.96    0.34
   0  -2 -15    0.28    0.76
   0  -2 -15    0.75    0.40
   0   2 -15    0.84    0.21
   0  -3 -15    0.14    0.33
   0  -3 -15   -0.36    0.19
   0   3 -15   -0.15    0.11
   0   3  15    0.13    0.24
   0  -3 -15   -0.34    0.20
   0   3 -15    0.05    0.33
   0  -3 -15    0.01    0.57
   0  -3  15    0.44    0.82
   0  -4 -15   23.11    1.58
   0  -4 -15   23.37    1.53
   0  -4 -15   23.34    2.12
   0   4  15   22.26    1.10
   0  -4  15   23.23    2.30
   0  -4 -15   23.72    1.63
   0  -5 -15   -0.01    0.32
   0  -5 -15    0.64    0.42
   0  -5 -15   -0.01    0.33
   0  -5  15   -0.70    0.61
   0  -5 -15    0.19    0.49
   0  -6 -15   16.96    2.09
   0  -6 -15   20.44    1.55
   0  -6 -15   20.74    1.66
   0  -6  15   17.40    2.55
   0  -6 -15   22.34    1.60
   0  -7 -15   -0.06    0.43
   0  -7 -15    0.01    0.34
   0  -7  15   -0.37    0.46
   0  -7 -15    0.01    0.34
   0  -7 -15    0.11    0.40
   0  -7  15    0.18    1.00
   0  -8 -15    0.10    0.38
   0  -8 -15    0.10    0.38
   0  -8 -15   -0.32    0.37
   0  -8  15    0.41    1.13
   0  -9 -15    0.11    0.43
   0  -9 -15   -0.41    0.40
   0  -9 -15    0.11    0.44
   0  -9  15   -0.47    1.03
   0 -10 -15    2.80    0.80
   0 -10 -15    1.87    0.69
   0 -10  15    2.72    1.60
   0 -10 -15    2.65    0.81
   0 -11 -15   -0.08    0.50
   0 -11  15   -1.48    0.95
   0 -11 -15   -0.08    0.51
   0 -11 -15    0.28    0.54
   0   0 -16   12.00    1.78
   0   0  16   13.04    1.46
   0   0 -16   14.93    0.92
   0   0 -16   15.06    0.97
   0   0 -16   11.95    1.26
   0   1  16   -0.91    0.41
   0  -1 -16    0.05    0.22
   0   1 -16   -0.20    0.13
   0  -1  16    0.38    0.65
   0  -1 -16   -0.54    0.30
   0  -1 -16    0.47    0.37
   0   1 -16   -0.18    0.13
   0   1 -16   -0.35    0.29
   0   1 -16    0.74    0.48
   0  -1 -16    0.05    0.22
   0  -2 -16    1.34    0.41
   0   2  16    0.58    0.45
   0  -2  16    1.14    0.80
   0   2 -16    0.94    0.23
   0  -2 -16    0.96    0.46
   0   2 -16    0.44    0.58
   0  -2 -16    1.88    0.80
   0  -2 -16    1.27    0.41
   0   2 -16    1.20    0.50
   0  -3 -16    0.05    0.29
   0  -3  16    0.01    0.75
   0   3  16    0.06    0.24
   0   3 -16    0.22    0.35
   0  -3 -16    0.43    0.52
   0  -3 -16   -0.03    0.32
   0  -3 -16    0.05    0.29
   0   3 -16   -0.34    0.12
   0  -4 -16   20.63    2.38
   0  -4 -16   26.69    1.73
   0  -4 -16   22.34    1.59
   0  -4  16   21.40    2.39
   0   4  16   22.45    1.15
   0  -4 -16   26.31    1.62
   0  -5 -16    0.01    0.31
   0  -5  16    0.58    0.86
   0  -5 -16   -0.10    0.37
   0  -5 -16    0.01    0.31
   0  -5 -16    0.02    0.59
   0  -6 -16   -0.57    0.29
   0  -6 -16    0.16    0.32
   0  -6  16    0.00    0.98
   0  -6 -16   -0.53    0.29
   0  -6 -16    0.05    0.57
   0  -7  16   -0.47    0.86
   0  -7 -16   -0.12    0.38
   0  -7 -16   -0.19    0.41
   0  -7 -16   -0.13    0.37
   0  -8 -16   12.31    1.53
   0  -8  16   12.01    2.37
   0  -8 -16    9.94    1.35
   0  -8 -16   13.01    1.51
   0  -9  16   -1.47    0.89
   0  -9 -16    1.02    0.62
   0  -9 -16   -0.17    0.45
   0  -9 -16    0.96    0.63
   0 -10 -16   -0.47    0.45
   0 -10  16   -0.66    1.06
   0 -10 -16    0.91    0.64
   0 -10 -16    0.96    0.63
   0 -11 -16   -0.69    0.49
   0 -11  16   -0.97    1.14
   0 -11 -16    0.37    0.64
   0 -11 -16    0.39    0.63
   0   0 -17   -0.32    0.51
   0   0  17    0.79    0.66
   0   0 -17   -0.14    0.31
   0   0 -17   -0.09    0.19
   0   0 -17   -0.08    0.20
   0   1 -17   -0.13    0.35
   0   1  17   -0.45    0.50
   0  -1  17    0.52    0.68
   0   1 -17   -0.12    0.15
   0   1 -17   -0.47    0.48
   0  -1 -17   -0.08    0.17
   0  -1 -17   -0.08    0.17
   0   1 -17   -0.11    0.15
   0  -1 -17   -0.11    0.31
   0  -1 -17    0.04    0.53
   0   2 -17    0.42    0.20
   0   2  17    0.00    0.39
   0  -2 -17    0.59    0.32
   0  -2  17   -0.13    0.70
   0  -2 -17    0.14    0.62
   0   2 -17    0.59    0.44
   0  -2 -17    1.06    0.48
   0  -2 -17    0.56    0.32
   0  -3 -17   -0.19    0.31
   0  -3 -17   -0.24    0.47
   0  -3 -17   -0.04    0.28
   0  -3  17   -0.62    0.70
   0  -3 -17   -0.04    0.27
   0   3  17    0.61    0.28
   0   3 -17   -0.18    0.22
   0   3 -17    0.33    0.40
   0  -4 -17   49.57    2.62
   0  -4 -17   52.45    2.78
   0  -4 -17   46.27    3.39
   0  -4 -17   50.23    2.75
   0  -4  17   50.78    3.65
   0  -5 -17   -0.20    0.30
   0  -5 -17   -0.30    0.54
   0  -5 -17   -0.23    0.35
   0  -5  17    0.05    0.91
   0  -5 -17   -0.21    0.29
   0  -6 -17   20.71    1.63
   0  -6 -17   19.70    1.58
   0  -6  17   20.15    2.83
   0  -6 -17   20.00    1.69
   0  -7  17   -1.32    0.90
   0  -7 -17   -0.01    0.40
   0  -7 -17   -0.01    0.40
   0  -7 -17    0.54    0.48
   0  -8 -17    1.79    0.72
   0  -8 -17    1.21    0.60
   0  -8 -17    1.89    0.71
   0  -8  17    1.23    1.33
   0  -9 -17    0.39    0.56
   0  -9  17   -0.82    1.16
   0  -9 -17    0.18    0.48
   0  -9 -17    0.17    0.48
   0 -10 -17    1.11    0.68
   0 -10  17    2.12    1.61
   0 -10 -17    1.04    0.69
   0 -10 -17    1.18    0.67
   0   0  18    3.65    1.01
   0   0 -18    3.56    0.52
   0   0 -18    4.40    0.82
   0   0 -18    3.80    0.51
   0   0 -18    3.24    1.00
   0  -1 -18   -0.21    0.22
   0   1 -18   -0.23    0.16
   0   1 -18   -0.34    0.31
   0  -1 -18   -0.17    0.37
   0   1 -18   -0.25    0.16
   0  -1 -18   -0.20    0.22
   0  -1 -18   -0.20    0.63
   0   1  18   -0.59    0.46
   0  -1  18   -0.64    0.62
   0   2 -18    9.48    0.94
   0  -2  18    9.90    1.68
   0  -2 -18   10.95    1.25
   0  -2 -18    9.20    1.65
   0  -2 -18    9.09    0.99
   0   2 -18    8.83    1.17
   0  -2 -18    9.66    0.98
   0   2  18    9.35    0.99
   0  -3 -18    0.06    0.53
   0  -3  18   -1.06    0.74
   0  -3 -18   -0.06    0.31
   0  -3 -18   -0.06    0.31
   0  -3 -18    0.44    0.42
   0   3 -18   -0.28    0.35
   0  -4 -18   13.73    1.31
   0  -4 -18   12.95    1.33
   0  -4 -18   11.27    1.95
   0  -4 -18   11.54    1.35
   0  -4  18    9.75    1.91
   0  -5 -18    0.09    0.40
   0  -5 -18    0.70    0.46
   0  -5 -18    0.67    0.46
   0  -5  18    0.68    1.13
   0  -6 -18   -0.36    0.31
   0  -6  18   -0.52    0.89
   0  -6 -18    0.27    0.34
   0  -6 -18   -0.38    0.31
   0  -7  18   -1.20    1.01
   0  -7 -18    0.35    0.47
   0  -7 -18    0.33    0.47
   0  -7 -18   -0.76    0.37
   0  -8 -18    3.01    0.86
   0  -8 -18    4.16    0.92
   0  -8  18    1.70    1.46
   0  -8 -18    2.84    0.87
   0  -9 -18    0.61    0.58
   0  -9  18   -0.58    1.25
   0  -9 -18   -0.09    0.49
   0  -9 -18    0.64    0.57
   0   0  19   -1.24    0.49
   0   0 -19    0.13    0.22
   0   0 -19   -0.10    0.40
   0   0 -19    0.12    0.23
   0  -1  19   -1.13    0.65
   0   1  19   -0.37    0.47
   0  -1 -19    0.01    0.23
   0   1 -19    0.66    0.51
   0   1 -19    0.06    0.23
   0  -1 -19    0.01    0.23
   0  -1 -19   -0.31    0.35
   0   1 -19    0.06    0.23
   0  -2 -19    5.46    0.97
   0  -2 -19    4.65    0.71
   0  -2 -19    4.94    0.70
   0  -2  19    2.55    1.17
   0   2 -19    4.67    0.92
   0  -3  19   -0.81    0.86
   0  -3 -19   -0.08    0.32
   0   3 -19    0.30    0.39
   0  -3 -19   -0.10    0.39
   0  -3 -19   -0.09    0.32
   0  -4  19    0.10    1.04
   0  -4 -19    0.77    0.57
   0  -4 -19    0.32    0.45
   0  -4 -19    0.30    0.45
   0  -5 -19   -0.43    0.41
   0  -5 -19   -0.13    0.32
   0  -5  19   -1.95    0.80
   0  -5 -19   -0.12    0.32
   0  -6 -19    2.16    0.67
   0  -6  19    2.97    1.64
   0  -6 -19    2.17    0.73
   0  -6 -19    2.04    0.68
   0  -7 -19    0.03    0.52
   0  -7 -19    0.11    0.57
   0  -7 -19    0.11    0.56
   0  -7  19   -0.28    1.09
   0  -8  19   -0.89    1.14
   0  -8 -19    0.09    0.59
   0  -8 -19    0.84    0.64
   0  -8 -19    0.09    0.59
   0   0  20   -0.59    0.64
   0   0 -20   -0.86    0.38
   0  -1 -20    0.23    0.30
   0  -1  20   -0.66    0.74
   0  -1 -20    0.24    0.30
   0   1 -20   -0.24    0.43
   0  -1 -20   -0.06    0.47
   0  -2 -20   10.70    1.06
   0   2 -20   11.13    1.43
   0  -2 -20   10.06    1.07
   0  -2 -20   12.47    1.48
   0  -2  20    9.56    1.76
   0  -3 -20   -0.23    0.35
   0  -3  20   -0.47    0.79
   0  -3 -20   -0.24    0.35
   0  -3 -20    0.00    0.43
   0   3 -20   -0.04    0.45
   0  -4 -20    7.47    1.02
   0  -4 -20    8.13    1.19
   0  -4 -20    7.05    1.03
   0  -4  20    6.18    1.70
   0  -5 -20   -0.09    0.37
   0  -5  20   -0.80    1.06
   0  -5 -20    0.65    0.52
   0  -5 -20   -0.09    0.37
   0  -6  20   -0.96    1.06
   0  -6 -20    0.14    0.54
   0  -6 -20   -0.54    0.45
   0  -6 -20    0.15    0.53
   0  -7 -20    0.96    0.60
   0  -7 -20   -0.26    0.44
   0  -7 -20    1.01    0.60
   0  -7  20   -2.39    0.97
   0   0 -21   -0.46    0.44
   0   1 -21   -0.49    0.35
   0  -1  21   -1.00    0.73
   0  -1 -21   -0.07    0.50
   0  -2 -21   30.04    1.79
   0  -2  21   31.05    2.75
   0  -2 -21   30.27    1.89
   0  -2 -21   29.35    2.18
   0   2 -21   30.24    2.22
   0  -3 -21   -0.19    0.33
   0   3 -21   -0.50    0.42
   0  -3 -21   -0.22    0.49
   0  -3  21   -0.79    0.86
   0  -3 -21   -0.20    0.33
   0  -4  21   -0.77    0.99
   0  -4 -21    0.79    0.54
   0  -4 -21    1.00    0.64
   0  -4 -21    0.74    0.55
   0  -5  21   -1.39    1.12
   0  -5 -21    0.03    0.53
   0  -5 -21    0.56    0.63
   0  -5 -21    0.03    0.53
   0  -6 -21    6.28    1.21
   0  -6 -21    4.07    0.94
   0  -6 -21    3.84    0.95
   0  -6  21    4.05    1.94
   0   0 -22    1.71    0.74
   0  -1 -22   -0.82    0.48
   0   1 -22   -0.10    0.52
   0  -2 -22    1.64    0.74
   0   2 -22    0.82    0.62
   0  -2  22    0.11    0.98
   0  -3  22   -1.55    0.85
   0  -3 -22   -0.12    0.46
   0  -3 -22   -0.44    0.50
   0  -3 -22   -0.12    0.46
   0  -4  22   -0.20    1.28
   0  -4 -22    0.58    0.53
   0  -4 -22    0.54    0.54
   0  -4 -22    1.49    0.69
  -1   1   0   -0.04    0.03
   1  -1   0    0.00    0.03
  -1   1   0   -0.04    0.03
  -1  -1   0   -0.02    0.05
   1   1   0    0.00    0.05
   1  -1   0    0.00    0.03
  -1  -8   0   -0.23    0.41
   1  -9   0    0.35    0.30
  -1  -9   0    0.44    0.56
   1  -9   0    0.37    0.29
   1  -9   0    0.62    0.37
  -1 -10   0   -0.10    0.30
   1 -10   0   -0.11    0.29
   1 -10   0    0.02    0.34
   1 -10   0   -0.21    0.25
   1 -10   0   -0.23    0.25
  -1 -10   0    0.45    0.61
  -1 -11   0    3.83    0.82
   1 -11   0    4.82    0.87
   1 -11   0    4.27    1.16
  -1 -11   0    5.37    1.24
   1 -11   0    3.21    0.81
   1 -11   0    3.39    0.70
   1 -11   0    3.22    0.71
  -1 -12   0   -0.38    0.37
   1 -12   0    0.57    0.49
   1 -12   0    1.33    0.77
  -1 -12   0    1.38    0.86
  -1 -12   0    0.48    0.44
   1 -12   0    0.33    0.46
  -1 -12   0    0.46    0.45
   1 -12   0    0.25    0.41
   1 -12   0    0.26    0.41
  -1 -12   0    0.67    0.41
  -1 -13   0    0.97    0.46
  -1 -13   0   -0.04    0.41
  -1 -13   0    0.05    0.37
   1 -13   0    0.12    0.41
  -1 -13   0    0.92    0.47
   1 -13   0    0.13    0.40
   1 -13   0   -0.12    0.36
  -1 -13   0    0.48    0.73
   1 -13   0    0.47    0.72
   1 -13   0   -0.10    0.33
  -1 -14   0   -0.28    0.83
  -1 -14   0   -0.53    0.34
   1 -14   0    0.01    0.37
   1 -14   0    0.40    0.69
   1 -14   0    0.00    0.37
  -1 -14   0    0.17    0.42
  -1 -14   0    0.27    0.40
  -1 -14   0   -0.56    0.34
   1 -14   0   -0.45    0.35
   1 -14   0    0.20    0.52
   1 -15   0    1.29    1.23
  -1 -15   0   -0.71    0.98
   1 -15   0    2.20    0.72
   1 -15   0    0.48    0.49
   1 -15   0    0.51    0.48
  -1 -15   0    1.31    0.72
   1 -15   0    0.96    0.64
  -1 -15   0    1.59    0.80
  -1 -15   0    0.79    0.54
  -1 -15   0    0.84    0.53
  -1   0  -1   -0.03    0.04
   1  -1   1   -0.01    0.02
  -1  -1  -1   -0.03    0.03
  -1  -1  -1   -0.01    0.04
   1  -1   1   -0.01    0.02
  -1   1   1    0.07    0.05
   1  -1   1    0.00    0.03
   1   1  -1    0.05    0.07
  -1   1   1    0.01    0.04
  -1   1   1    0.02    0.04
   1   1   1    0.07    0.07
   1  -1  -1    0.04    0.05
  -1  -1   1    0.00    0.07
   1  -1  -1   -0.03    0.03
  -1  -1   1    0.01    0.02
   1  -1  -1    0.03    0.05
  -1   2   1   53.39    1.93
  -1  -2  -1   50.60    1.96
   1  -2   1   43.03    1.96
   1  -2  -1   46.88    1.84
   1  -2  -1   44.04    1.89
  -1  -2   1   49.24    2.13
   1  -3   1    1.19    0.25
   1  -3  -1    1.31    0.24
   1  -4  -1   15.64    0.90
   1  -5  -1    0.30    0.21
   1  -6  -1   18.71    1.16
  -1  -7  -1    1.46    0.41
  -1  -7  -1    2.81    0.20
   1  -7  -1    2.97    0.52
  -1  -8  -1    1.35    0.46
  -1  -8  -1    1.59    0.64
   1  -8   1    1.20    0.43
  -1  -8   1    0.86    0.65
   1  -8  -1    1.80    0.45
   1  -9   1    0.52    0.37
   1  -9   1    0.52    0.32
  -1  -9  -1   -0.26    0.51
   1  -9   1    0.54    0.31
  -1  -9  -1    0.07    0.28
   1  -9  -1   -0.26    0.23
   1  -9  -1    0.16    0.27
  -1  -9   1   -0.60    0.46
   1  -9  -1   -0.24    0.23
   1 -10   1    0.09    0.29
  -1 -10  -1    0.26    0.34
  -1 -10  -1    0.19    0.62
   1 -10   1   -0.07    0.32
   1 -10   1    0.09    0.30
  -1 -10   1   -0.29    0.24
   1 -10  -1   -0.28    0.27
  -1 -10   1   -0.74    0.51
   1 -10  -1   -0.01    0.31
   1 -10  -1   -0.27    0.28
  -1 -11  -1   -0.23    0.35
  -1 -11  -1    0.94    0.66
   1 -11   1   -0.52    0.19
   1 -11   1    0.28    0.35
   1 -11   1    0.24    0.35
   1 -11   1    0.70    0.64
   1 -11   1   -0.49    0.19
  -1 -11   1    0.07    0.62
  -1 -11   1    0.10    0.37
   1 -11  -1    0.55    0.39
   1 -11  -1   -0.39    0.38
   1 -11  -1    0.03    0.33
   1 -11  -1    0.03    0.32
  -1 -12  -1    8.62    1.53
   1 -12   1    6.69    1.00
   1 -12   1    8.06    1.65
   1 -12   1    7.04    0.98
  -1 -12  -1    9.04    1.18
  -1 -12  -1    8.59    1.21
   1 -12   1    7.22    1.13
  -1 -12  -1    7.17    1.15
   1 -12   1    7.83    1.26
   1 -12  -1    7.82    1.15
  -1 -12   1    5.70    1.07
   1 -12  -1    7.84    1.12
  -1 -12   1    8.48    1.09
   1 -12  -1    6.47    1.22
  -1 -12   1    9.67    1.80
   1 -12  -1    8.26    1.10
   1 -12  -1    9.20    1.63
  -1 -12   1    8.05    1.11
  -1 -12   1    7.76    1.17
   1 -13   1    2.21    1.01
   1 -13   1    1.62    0.59
   1 -13   1    1.91    0.71
  -1 -13  -1    2.28    0.75
   1 -13   1    1.93    0.64
  -1 -13  -1    1.59    0.65
  -1 -13  -1    0.72    0.58
   1 -13   1    1.54    0.60
  -1 -13  -1    2.40    0.74
  -1 -13  -1    0.76    0.75
   1 -13  -1    2.15    0.67
   1 -13  -1    1.85    0.62
  -1 -13   1    1.51    0.58
  -1 -13   1    2.07    0.65
   1 -13  -1    1.72    0.90
   1 -13  -1    1.76    0.63
   1 -13  -1    1.12    0.61
  -1 -13   1    2.18    0.64
  -1 -13   1    0.78    0.53
  -1 -13   1    1.79    1.04
  -1 -14  -1    1.09    0.56
   1 -14   1    0.66    0.52
  -1 -14  -1    1.50    1.08
  -1 -14  -1    2.13    0.70
  -1 -14  -1    1.03    0.57
   1 -14   1    0.67    0.48
  -1 -14  -1    0.56    0.53
   1 -14   1    1.61    0.74
   1 -14   1    1.67    1.09
   1 -14   1    0.63    0.49
   1 -14  -1    1.70    0.72
   1 -14  -1    1.00    0.56
  -1 -14   1    1.08    0.58
  -1 -14   1    1.07    0.61
   1 -14  -1    1.44    0.99
  -1 -14   1    1.13    0.57
  -1 -14   1    1.48    0.70
   1 -14  -1    1.06    0.55
  -1 -14   1    0.70    0.95
   1 -14  -1    1.18    0.71
  -1 -15  -1    1.68    1.26
   1 -15   1    0.76    0.98
  -1 -15  -1    2.06    0.79
   1 -15   1    1.17    0.71
  -1 -15  -1    2.32    0.73
   1 -15   1    2.39    0.78
  -1 -15  -1    2.56    0.86
  -1 -15  -1    2.21    0.74
   1 -15   1    2.00    0.82
   1 -15   1    2.26    0.79
  -1 -15   1    0.49    0.50
  -1 -15   1    2.11    0.87
  -1 -15   1    2.13    0.72
   1 -15  -1    1.26    0.61
   1 -15  -1    1.95    1.19
   1 -15  -1    1.39    0.77
  -1 -15   1    2.02    0.73
   1 -15  -1    1.94    0.74
   1 -15  -1    1.84    0.75
  -1 -15   1    2.24    1.30
  -1   0   2   -0.05    0.07
   1   0  -2   -0.09    0.04
  -1   0   2    0.03    0.04
  -1   0  -2   -0.05    0.03
   1   0   2   -0.01    0.05
   1   0   2    0.03    0.05
  -1   0   2    0.03    0.04
   1   0  -2    0.05    0.04
  -1   0  -2   -0.07    0.03
  -1   0   2    0.00    0.07
   1   0  -2    0.05    0.04
   1   0  -2    0.01    0.04
  -1   0   2    0.03    0.04
   1   0  -2   -0.03    0.08
  -1   1   2    7.58    0.43
   1   1  -2    7.80    0.36
   1   1  -2    8.67    0.37
  -1   1   2    8.02    0.40
  -1   1  -2    8.17    0.44
  -1   1  -2    6.52    0.38
   1   2  -2   18.48    0.88
  -1  -2  -2   20.56    0.97
  -1   2   2   19.54    0.93
   1  -2   2   20.51    0.95
  -1  -2   2   21.15    0.89
   1  -2  -2   19.52    0.97
   1  -2  -2   19.49    0.92
   1  -2  -2   20.40    0.93
  -1  -2   2   21.37    0.93
   1  -2  -2   19.14    0.94
  -1  -2   2   20.50    1.17
  -1   2  -2   19.56    0.96
   1   2   2   20.22    0.98
   1  -3   2    1.77    0.28
  -1  -3  -2    2.70    0.36
  -1   3   2    1.66    0.29
   1  -3  -2    1.83    0.24
  -1  -3   2    1.28    0.23
  -1  -3   2    2.19    0.25
   1  -3  -2    2.06    0.29
   1  -4   2    0.06    0.15
  -1  -4  -2   -0.03    0.18
  -1  -4   2    0.03    0.11
   1  -4  -2    0.15    0.13
   1  -4  -2    0.27    0.19
  -1  -4   2   -0.16    0.12
  -1  -5  -2    1.07    0.31
   1  -5   2    1.38    0.33
  -1  -5   2    0.91    0.26
  -1  -5   2    1.40    0.20
   1  -5  -2    1.42    0.33
   1  -6   2    6.15    0.75
  -1  -6  -2    6.21    0.73
   1  -6  -2    8.70    0.72
  -1  -6   2    5.65    0.69
  -1  -7  -2    0.02    0.11
  -1  -7  -2    0.21    0.28
   1  -7   2    0.11    0.25
   1  -7  -2    0.38    0.29
  -1  -7   2   -0.20    0.14
  -1  -7   2    0.31    0.53
  -1  -8  -2    2.63    0.71
  -1  -8  -2    3.51    0.63
   1  -8   2    2.03    0.50
   1  -8  -2    2.09    0.48
  -1  -8   2    2.19    0.51
   1  -8  -2    1.99    0.49
  -1  -8   2    1.52    0.76
   1  -8  -2    2.92    0.57
  -1  -9  -2    0.14    0.50
   1  -9   2    0.24    0.30
  -1  -9  -2   -0.67    0.20
   1  -9   2    0.03    0.19
   1  -9   2    0.03    0.20
   1  -9  -2   -0.34    0.26
  -1  -9   2   -0.06    0.54
   1  -9  -2   -0.36    0.25
  -1  -9   2    0.33    0.32
   1  -9  -2    0.03    0.26
   1 -10   2    9.73    1.25
  -1 -10  -2    7.60    1.04
  -1 -10  -2    9.38    1.43
   1 -10   2    8.48    0.93
   1 -10   2    8.06    0.95
  -1 -10   2    7.66    1.49
   1 -10  -2    9.67    1.15
   1 -10  -2    7.36    1.02
  -1 -10   2    8.84    1.17
   1 -10  -2    7.74    1.01
  -1 -11  -2    2.85    0.90
   1 -11   2    2.46    0.95
   1 -11   2    0.81    0.48
  -1 -11  -2    0.23    0.35
  -1 -11  -2    1.94    0.60
   1 -11   2    1.42    0.49
   1 -11   2    1.49    0.48
  -1 -11  -2    0.25    0.35
  -1 -11   2    1.73    0.58
  -1 -11   2    2.85    1.05
   1 -11  -2    0.82    0.47
   1 -11  -2    1.41    0.52
   1 -11  -2    0.87    0.46
   1 -11  -2    2.50    0.85
   1 -12   2    0.03    0.38
  -1 -12  -2    0.48    0.41
   1 -12   2   -0.39    0.55
  -1 -12  -2   -0.54    0.28
  -1 -12  -2   -0.11    0.63
   1 -12   2   -0.44    0.23
  -1 -12  -2    0.46    0.42
   1 -12   2   -0.46    0.22
   1 -12   2   -0.22    0.32
   1 -12  -2    0.06    0.57
   1 -12  -2    0.32    0.42
   1 -12  -2   -0.40    0.33
  -1 -12   2   -0.11    0.70
   1 -12  -2    0.30    0.43
  -1 -12   2   -0.21    0.33
  -1 -12   2    0.06    0.34
  -1 -12   2    0.06    0.34
   1 -13   2    0.22    0.32
   1 -13   2   -0.42    0.35
  -1 -13  -2    0.58    0.44
  -1 -13  -2   -0.50    0.32
   1 -13   2    0.21    0.33
  -1 -13  -2   -0.53    0.32
   1 -13   2    0.43    0.46
  -1 -13  -2   -0.40    0.72
   1 -13   2    0.98    0.76
   1 -13  -2   -0.10    0.40
   1 -13  -2    0.05    0.53
  -1 -13   2    0.96    0.81
   1 -13  -2    0.32    0.37
   1 -13  -2    0.02    0.40
  -1 -13   2    0.17    0.33
  -1 -13   2    0.16    0.34
   1 -13  -2    0.02    0.41
  -1 -13   2    0.29    0.43
  -1 -13   2    0.67    0.48
   1 -14   2    0.59    0.39
  -1 -14  -2   -0.08    0.39
   1 -14   2    0.04    0.40
  -1 -14  -2    0.68    0.61
  -1 -14  -2   -0.01    0.45
   1 -14   2    0.11    0.66
   1 -14   2    0.22    0.40
   1 -14   2    0.21    0.41
  -1 -14  -2   -0.01    0.46
  -1 -14  -2    0.29    0.84
  -1 -14   2   -0.28    0.73
  -1 -14   2    0.24    0.44
  -1 -14   2    0.08    0.40
  -1 -14   2   -0.16    0.47
  -1 -14   2    0.25    0.43
   1 -14  -2    0.37    0.82
   1 -14  -2   -0.53    0.38
   1 -14  -2    0.09    0.54
   1 -14  -2    0.64    0.49
   1 -14  -2   -0.57    0.37
  -1 -15  -2    0.36    0.60
   1 -15   2   -0.33    0.37
   1 -15   2    0.14    0.48
  -1 -15  -2   -0.82    0.42
  -1 -15  -2    0.11    0.50
  -1 -15  -2   -0.77    0.42
   1 -15   2   -0.17    0.57
   1 -15   2   -0.35    0.36
   1 -15   2   -0.14    0.88
   1 -15  -2    0.52    0.52
  -1 -15   2    0.56    0.60
  -1 -15   2   -0.91    0.99
   1 -15  -2    0.51    0.56
   1 -15  -2   -0.68    0.33
   1 -15  -2   -0.64    0.34
  -1 -15   2   -0.08    0.38
   1 -15  -2   -0.42    0.86
  -1 -15   2   -0.08    0.39
  -1 -15   2   -0.37    0.40
  -1   0   3   -0.21    0.13
  -1   0   3   -0.07    0.07
   1   0  -3   -0.14    0.05
  -1   0   3    0.06    0.15
  -1   0   3   -0.14    0.06
   1   0  -3    0.00    0.15
  -1   0   3   -0.07    0.07
   1   0  -3   -0.11    0.07
   1   0  -3   -0.11    0.07
   1   0   3   -0.02    0.14
  -1   0  -3   -0.08    0.13
   1   0  -3    0.07    0.15
  -1   0  -3   -0.03    0.08
   1   0   3   -0.02    0.08
  -1  -1  -3    2.70    0.27
   1   1  -3    2.38    0.16
   1   1  -3    2.21    0.24
  -1   1   3    2.32    0.26
  -1   1   3    2.21    0.26
   1  -1   3    2.12    0.24
  -1   1   3    2.13    0.25
   1   1  -3    2.69    0.23
  -1   1   3    2.45    0.23
   1  -1   3    2.67    0.21
   1   1  -3    2.54    0.40
   1   1  -3    2.59    0.33
  -1  -1   3    2.11    0.30
  -1  -1   3    2.52    0.26
   1  -1  -3    2.43    0.27
   1  -1  -3    2.49    0.24
   1  -1  -3    2.15    0.32
  -1  -1   3    2.49    0.15
   1  -1  -3    2.57    0.26
  -1  -1   3    2.51    0.16
  -1   1  -3    2.50    0.22
  -1  -1   3    2.25    0.24
  -1   1  -3    2.66    0.27
   1  -1  -3    2.02    0.23
  -1  -1   3    2.42    0.42
   1   1   3    2.88    0.29
   1   2  -3   61.13    2.35
   1  -2   3   61.07    2.35
   1  -2   3   61.72    2.40
  -1   2   3   60.47    2.44
  -1  -2  -3   58.79    2.45
  -1  -2   3   59.62    2.26
   1  -2  -3   57.13    2.43
   1  -2  -3   62.95    2.50
   1  -2  -3   62.68    2.33
   1   2   3   58.89    2.47
   1  -2  -3   62.10    2.42
   1  -2  -3   58.23    2.48
  -1   2  -3   60.86    2.43
  -1  -2   3   59.01    2.75
  -1  -2   3   61.86    2.32
  -1  -2   3   58.01    2.46
  -1   3   3    0.04    0.15
   1  -3   3    0.05    0.12
  -1  -3  -3    0.02    0.12
   1   3  -3   -0.08    0.09
   1   3   3    0.11    0.18
  -1   3  -3    0.11    0.15
  -1  -3   3   -0.04    0.26
  -1  -3   3    0.08    0.14
  -1   3  -3   -0.04    0.11
   1  -3  -3    0.01    0.13
   1  -3  -3    0.21    0.15
   1  -3  -3    0.16    0.16
  -1  -3   3    0.06    0.10
   1  -3  -3    0.20    0.15
   1  -4   3    2.15    0.34
  -1   4   3    1.74    0.34
  -1  -4  -3    1.85    0.36
  -1  -4   3    1.86    0.29
  -1  -4   3    1.34    0.54
   1  -4  -3    2.01    0.31
  -1  -4   3    2.74    0.34
   1  -4  -3    2.27    0.36
  -1  -5  -3   -0.20    0.16
   1  -5   3    0.17    0.19
  -1  -5   3   -0.13    0.38
   1  -5  -3    0.36    0.23
  -1  -5   3    0.13    0.15
   1  -5  -3    0.01    0.14
  -1  -6  -3    5.75    0.72
   1  -6   3    5.46    0.68
  -1  -6   3    7.12    0.70
   1  -6  -3    6.71    0.72
  -1  -6   3    5.00    1.00
   1  -7   3    1.37    0.39
  -1  -7  -3    2.34    0.33
  -1  -7  -3    2.49    0.53
   1  -7  -3    1.44    0.39
   1  -7  -3    1.37    0.40
  -1  -7   3    1.21    0.58
  -1  -7   3    1.02    0.34
   1  -7  -3    1.65    0.43
  -1  -8  -3    2.16    0.66
  -1  -8  -3    2.71    0.37
   1  -8   3    2.92    0.59
  -1  -8  -3    3.04    0.62
  -1  -8   3    2.20    0.50
   1  -8  -3    2.17    0.53
  -1  -8   3    1.11    0.70
   1  -8  -3    1.94    0.52
   1  -8  -3    2.04    0.51
  -1  -9  -3    2.69    0.80
   1  -9   3    2.63    0.47
   1  -9   3    2.47    0.60
   1  -9   3    2.50    0.48
  -1  -9  -3    2.40    0.61
  -1  -9   3    3.63    0.66
   1  -9  -3    2.98    0.65
   1  -9  -3    2.94    0.63
   1  -9  -3    2.83    0.67
  -1  -9   3    2.57    0.97
   1 -10   3    0.07    0.29
   1 -10   3   -0.16    0.25
  -1 -10  -3    0.44    0.56
   1 -10   3   -0.17    0.25
   1 -10   3    0.09    0.60
  -1 -10  -3   -0.20    0.28
   1 -10  -3    0.45    0.39
  -1 -10   3   -0.45    0.58
   1 -10  -3   -0.45    0.28
   1 -10  -3   -0.43    0.29
  -1 -10   3   -0.13    0.27
   1 -11   3    0.54    0.37
   1 -11   3    0.89    0.49
   1 -11   3    2.06    0.92
  -1 -11  -3    1.66    0.62
  -1 -11  -3    0.67    0.46
  -1 -11  -3    0.88    0.64
   1 -11   3    0.57    0.36
  -1 -11  -3    1.58    0.63
   1 -11  -3    0.77    0.47
   1 -11  -3   -0.04    0.38
   1 -11  -3    0.96    0.45
   1 -11  -3    0.81    0.46
  -1 -11   3    0.87    0.80
  -1 -11   3   -0.25    0.27
   1 -12   3    3.17    1.22
  -1 -12  -3    1.71    0.61
  -1 -12  -3    2.37    0.73
   1 -12   3    3.04    0.67
   1 -12   3    1.91    0.64
   1 -12   3    3.21    0.66
  -1 -12  -3    2.18    0.91
  -1 -12  -3    1.62    0.62
  -1 -12   3    1.75    0.51
  -1 -12   3    2.26    1.05
   1 -12  -3    2.97    0.78
  -1 -12   3    1.66    0.53
   1 -12  -3    2.82    0.80
  -1 -12   3    1.29    0.51
   1 -12  -3    3.18    0.82
   1 -12  -3    3.28    0.97
  -1 -13  -3    0.02    0.71
  -1 -13  -3    0.37    0.50
   1 -13   3    0.76    0.41
  -1 -13  -3    0.39    0.49
   1 -13   3    0.71    0.42
   1 -13   3    0.94    1.05
   1 -13   3    0.91    0.57
  -1 -13  -3    1.08    0.56
   1 -13  -3    0.76    0.73
  -1 -13   3    0.16    0.35
  -1 -13   3    0.15    0.35
  -1 -13   3    0.13    0.89
  -1 -13   3    0.68    0.51
   1 -13  -3    0.95    0.58
   1 -13  -3    0.90    0.59
   1 -13  -3    1.04    0.52
  -1 -14  -3   15.50    1.81
  -1 -14  -3   16.34    1.78
   1 -14   3   14.48    2.47
   1 -14   3   12.41    1.68
  -1 -14  -3   13.62    2.11
   1 -14   3   15.02    1.69
   1 -14   3   14.58    1.48
   1 -14   3   13.80    1.50
  -1 -14  -3   13.49    1.72
  -1 -14   3   14.88    1.77
   1 -14  -3   12.89    1.66
  -1 -14   3   14.09    1.53
  -1 -14   3   13.25    1.64
  -1 -14   3   14.85    1.51
   1 -14  -3   11.44    1.85
   1 -14  -3   13.75    2.14
   1 -14  -3   14.13    1.65
   1 -14  -3   13.62    1.64
  -1 -14   3   11.37    2.22
   1 -15   3    0.50    0.55
  -1 -15  -3    0.54    0.63
  -1 -15  -3    0.52    0.64
   1 -15   3    0.47    0.45
   1 -15   3    0.30    0.57
  -1 -15  -3    0.86    0.63
   1 -15   3    1.23    1.06
  -1 -15  -3    1.12    0.62
   1 -15   3    0.44    0.45
  -1 -15   3    0.77    0.58
   1 -15  -3    1.43    0.69
  -1 -15   3    0.63    0.55
  -1 -15   3    0.24    0.63
  -1 -15   3   -0.35    0.90
  -1 -15   3    0.81    0.57
   1 -15  -3    1.99    0.80
   1 -15  -3    0.44    0.60
   1 -15  -3    1.35    0.70
   1   0   4  450.72   16.36
  -1   0  -4  428.32   16.16
   1   0   4  456.92   16.23
  -1   0   4  435.60   16.20
  -1   0   4  441.84   16.38
   1   0  -4  464.02   16.44
   1   0  -4  452.31   16.22
   1   0  -4  454.35   16.17
   1   0   4  449.61   16.39
   1   0  -4  459.98   16.19
  -1   0  -4  475.53   16.36
  -1   0   4  428.95   16.17
   1   0  -4  450.46   16.41
  -1   0  -4  424.45   16.20
  -1   0  -4  436.64   16.19
  -1   0   4  416.26   16.21
  -1   1   4    3.63    0.36
   1  -1   4    4.37    0.45
  -1   1   4    3.86    0.34
   1   1  -4    3.96    0.23
   1   1  -4    3.84    0.33
   1  -1   4    3.92    0.30
  -1   1   4    4.29    0.37
  -1  -1  -4    3.48    0.31
  -1   1   4    3.82    0.35
   1   1  -4    4.76    0.52
   1   1  -4    3.96    0.22
   1   1  -4    4.85    0.40
   1   1  -4    3.43    0.53
   1  -1  -4    4.43    0.35
   1   1   4    4.13    0.34
   1  -1  -4    4.01    0.39
   1  -1  -4    4.70    0.52
  -1  -1   4    2.85    0.33
  -1  -1   4    3.64    0.24
   1   1   4    3.52    0.32
  -1  -1   4    3.58    0.29
  -1   1  -4    4.74    0.39
  -1  -1   4    3.26    0.44
   1  -1  -4    4.29    0.34
  -1   1  -4    3.10    0.31
  -1   1  -4    3.69    0.21
   1  -1  -4    4.35    0.37
  -1  -1   4    3.60    0.23
  -1   1  -4    3.65    0.20
  -1  -1   4    2.73    0.50
  -1  -2  -4  825.88   32.63
  -1   2   4  905.35   33.03
   1   2  -4  940.58   32.75
   1   2  -4  905.95   32.97
   1  -2   4  969.08   32.83
  -1   2   4  931.66   32.66
   1  -2   4  912.88   32.55
   1   2  -4  852.38   32.58
  -1  -2   4  878.13   33.04
   1  -2  -4  909.09   33.00
  -1  -2   4  931.64   32.59
  -1   2  -4  860.86   32.55
  -1  -2   4  903.91   32.49
   1  -2  -4  815.92   32.62
  -1  -2   4  945.93   32.52
   1  -2  -4  997.86   32.81
  -1   2  -4  873.26   32.87
   1  -2  -4  822.75   32.60
  -1  -2   4  940.71   32.76
   1   2   4  924.98   32.70
   1  -2  -4  831.13   32.67
  -1  -3  -4    2.46    0.36
  -1   3   4    2.81    0.39
   1  -3   4    2.24    0.29
   1   3  -4    2.11    0.26
  -1  -3  -4    2.25    0.20
   1  -3   4    2.87    0.32
   1  -3  -4    2.54    0.40
   1  -3  -4    2.33    0.28
  -1  -3   4    1.67    0.59
   1  -3  -4    2.67    0.39
   1  -3  -4    2.30    0.35
   1   3   4    2.59    0.39
  -1  -3   4    2.41    0.39
  -1  -3   4    3.04    0.29
  -1   3  -4    2.51    0.36
  -1  -3   4    2.87    0.24
  -1   3  -4    2.78    0.35
   1  -3  -4    2.94    0.42
   1  -4   4   15.48    0.91
  -1   4   4   16.87    0.99
  -1  -4  -4   14.13    0.94
   1   4   4   15.28    0.99
  -1  -4   4   15.35    0.85
   1  -4  -4   15.08    1.00
   1  -4  -4   14.64    0.92
   1  -4  -4   14.79    0.94
  -1  -4   4   15.27    1.34
   1  -4  -4   16.24    0.94
  -1   4  -4   15.14    0.85
  -1   4  -4   14.27    0.93
  -1  -5  -4   -0.29    0.17
   1  -5   4    0.04    0.13
  -1   5   4   -0.13    0.16
   1  -5  -4    0.04    0.16
   1  -5  -4   -0.03    0.16
  -1  -5   4    0.01    0.41
   1  -5  -4    0.04    0.16
  -1  -5   4    0.06    0.13
   1  -5  -4    0.02    0.19
  -1  -6  -4    3.57    0.56
   1  -6   4    2.81    0.45
   1  -6  -4    4.09    0.60
   1  -6  -4    2.77    0.49
  -1  -6   4    3.51    0.90
   1  -6  -4    3.88    0.61
   1  -6  -4    3.50    0.45
  -1  -6   4    3.34    0.47
   1  -7   4    1.10    0.33
  -1  -7  -4    0.22    0.29
  -1  -7  -4    0.67    0.26
   1  -7  -4    0.64    0.31
   1  -7  -4    0.73    0.32
   1  -7  -4    0.77    0.31
  -1  -7   4    0.07    0.57
  -1  -7   4    0.28    0.22
   1  -8   4    1.05    0.39
  -1  -8  -4    0.94    0.42
  -1  -8  -4    1.77    0.58
  -1  -8  -4    1.74    0.36
   1  -8  -4    1.80    0.51
  -1  -8   4    1.57    0.43
  -1  -8   4    2.30    0.93
   1  -8  -4    1.90    0.50
   1  -8  -4    1.17    0.40
  -1  -9  -4    2.54    0.59
  -1  -9  -4    3.22    0.80
   1  -9   4    3.64    0.53
   1  -9   4    2.23    0.52
   1  -9   4    3.46    0.54
   1  -9  -4    2.65    0.60
  -1  -9   4    2.47    0.56
   1  -9  -4    2.89    0.67
   1  -9  -4    3.04    0.65
  -1  -9   4    1.67    0.93
  -1 -10  -4  115.30    5.28
   1 -10   4  122.07    5.53
  -1 -10  -4  113.75    5.51
  -1 -10  -4  118.10    5.35
   1 -10   4  119.10    5.06
   1 -10   4  109.05    6.15
   1 -10   4  116.83    4.94
  -1 -10  -4  117.55    5.46
  -1 -10   4  120.16    6.29
   1 -10  -4  124.04    5.34
   1 -10  -4  116.08    5.26
  -1 -10   4  128.50    5.52
   1 -10  -4  126.40    5.53
   1 -11   4    0.02    0.29
  -1 -11  -4   -0.18    0.30
   1 -11   4    0.62    0.77
   1 -11   4   -0.07    0.24
   1 -11   4   -0.07    0.25
  -1 -11  -4   -0.40    0.33
  -1 -11  -4   -0.17    0.49
  -1 -11  -4   -0.38    0.34
  -1 -11   4    0.20    0.31
   1 -11  -4   -0.21    0.31
   1 -11  -4    0.20    0.37
   1 -11  -4    0.21    0.36
   1 -11  -4   -0.47    0.37
  -1 -11   4    0.77    0.78
   1 -12   4    0.00    0.30
   1 -12   4    0.14    0.35
  -1 -12  -4    0.54    0.72
  -1 -12  -4    0.43    0.45
   1 -12   4    0.00    0.31
   1 -12   4    0.88    0.87
  -1 -12  -4    0.45    0.44
  -1 -12  -4    0.49    0.45
  -1 -12   4    0.11    0.38
  -1 -12   4    0.23    0.37
   1 -12  -4    0.87    0.68
  -1 -12   4    0.10    0.72
  -1 -12   4    0.24    0.36
   1 -12  -4   -0.01    0.40
   1 -12  -4   -0.40    0.32
   1 -12  -4   -0.38    0.33
   1 -13   4    0.82    0.45
  -1 -13  -4    0.49    0.52
  -1 -13  -4    0.32    0.47
  -1 -13  -4    0.51    0.51
   1 -13   4   -0.02    0.33
  -1 -13  -4    0.86    0.82
   1 -13   4    0.88    0.44
   1 -13   4   -0.27    0.74
  -1 -13   4    0.67    0.95
  -1 -13   4    0.02    0.34
  -1 -13   4   -0.24    0.30
   1 -13  -4    0.78    0.68
   1 -13  -4    0.65    0.55
   1 -13  -4    1.22    0.59
   1 -13  -4    0.69    0.54
  -1 -13   4   -0.25    0.30
  -1 -14  -4    0.41    0.52
  -1 -14  -4    0.47    0.55
   1 -14   4    0.18    0.47
   1 -14   4    3.03    1.34
   1 -14   4    0.84    0.52
   1 -14   4    0.62    0.54
  -1 -14  -4    0.45    0.56
   1 -14   4    0.89    0.51
   1 -14  -4    0.12    0.54
  -1 -14   4    0.72    0.46
  -1 -14   4    0.57    0.53
   1 -14  -4    0.13    0.53
   1 -14  -4    0.09    0.55
  -1 -14   4    0.76    0.45
  -1 -14   4    0.89    1.09
   1 -15   4    1.14    0.56
  -1 -15  -4    0.43    0.56
  -1 -15  -4    0.41    0.57
   1 -15   4   -0.65    0.79
   1 -15   4    0.03    0.47
  -1 -15  -4   -0.57    0.49
   1 -15  -4    0.82    0.59
  -1 -15   4   -0.30    0.94
   1 -15  -4    0.87    0.58
  -1 -15   4    0.35    0.61
   1 -15  -4   -0.50    0.45
   1 -15  -4   -0.50    0.43
  -1   0  -5    0.37    0.29
   1   0  -5    0.01    0.09
   1   0   5    0.10    0.10
   1   0  -5   -0.32    0.19
  -1   0   5   -0.05    0.08
  -1   0   5   -0.10    0.08
   1   0  -5    0.19    0.25
  -1   0   5   -0.09    0.09
   1   0  -5    0.01    0.09
  -1   0  -5    0.03    0.10
  -1   0  -5   -0.07    0.12
   1   0  -5   -0.29    0.19
   1   0  -5   -0.02    0.10
   1   0   5   -0.11    0.22
  -1   0   5    0.12    0.27
  -1   0  -5    0.03    0.10
  -1  -1  -5    1.81    0.29
  -1  -1  -5    1.08    0.38
   1  -1   5    2.09    0.27
  -1  -1  -5    1.84    0.26
   1   1  -5    1.44    0.16
  -1   1   5    1.92    0.32
   1   1  -5    1.76    0.30
   1  -1   5    1.40    0.36
   1   1  -5    1.54    0.16
  -1  -1  -5    1.75    0.27
   1   1  -5    1.46    0.26
  -1   1   5    1.50    0.25
   1   1  -5    2.01    0.40
   1  -1  -5    1.50    0.25
  -1  -1   5    1.80    0.26
  -1  -1   5    1.36    0.44
   1  -1  -5    1.92    0.40
   1  -1  -5    1.43    0.33
  -1   1  -5    1.49    0.24
  -1   1  -5    1.57    0.15
  -1   1  -5    1.65    0.30
  -1  -1   5    1.55    0.19
  -1   1  -5    1.48    0.15
   1  -1  -5    1.51    0.24
  -1  -1   5    1.31    0.31
   1   1   5    1.73    0.29
  -1  -1   5    1.63    0.18
   1  -1  -5    1.42    0.24
   1   1   5    1.74    0.29
   1   2  -5  206.15    7.35
   1   2  -5  200.75    7.21
  -1   2   5  197.82    7.30
  -1  -2  -5  195.77    7.47
   1   2  -5  181.82    7.39
   1  -2   5  186.13    7.35
   1   2  -5  192.91    7.60
   1  -2   5  202.48    7.43
   1  -2   5  187.44    7.16
   1  -2   5  190.96    7.17
  -1   2   5  193.82    7.47
   1  -2  -5  200.90    7.45
  -1  -2   5  204.77    7.22
  -1   2  -5  190.50    7.38
   1  -2  -5  207.41    7.37
   1  -2  -5  201.83    7.66
  -1  -2   5  203.46    7.21
   1   2   5  195.52    7.51
   1  -2  -5  205.36    7.54
   1  -2  -5  201.96    7.47
  -1  -2   5  198.42    7.91
   1   2   5  193.00    7.20
  -1  -2   5  195.68    7.37
  -1   2  -5  202.45    7.43
  -1   2  -5  200.40    7.61
  -1  -2   5  208.14    7.41
   1   3  -5    1.39    0.23
  -1   3   5    1.72    0.32
   1  -3   5    1.67    0.11
   1  -3   5    1.66    0.27
   1  -3   5    1.26    0.25
  -1  -3  -5    1.64    0.30
   1   3   5    1.34    0.31
   1  -3  -5    1.20    0.22
  -1   3  -5    1.53    0.27
  -1  -3   5    1.15    0.21
   1  -3  -5    1.49    0.30
  -1   3  -5    1.53    0.35
  -1  -3   5    1.35    0.14
  -1  -3   5    1.22    0.54
   1  -3  -5    1.41    0.35
   1  -3  -5    1.54    0.32
   1  -3  -5    1.46    0.33
  -1  -3   5    1.40    0.28
  -1   4   5    7.69    0.66
   1  -4   5    8.12    0.56
   1   4  -5    6.92    0.55
  -1  -4  -5    5.27    0.62
   1  -4   5    7.65    0.59
  -1  -4  -5    7.34    0.40
  -1  -4   5    7.38    0.53
  -1  -4   5    8.66    1.18
  -1   4  -5    7.58    0.63
   1  -4  -5    7.10    0.48
  -1  -4   5    7.41    0.42
   1  -4  -5    6.99    0.74
   1  -4  -5    5.90    0.67
   1  -4  -5    6.87    0.60
   1  -4  -5    7.36    0.72
  -1   4  -5    7.05    0.61
   1   4   5    8.82    0.69
  -1  -5  -5    2.17    0.42
  -1   5   5    1.71    0.43
   1  -5   5    1.90    0.33
   1  -5  -5    2.08    0.41
  -1  -5   5    1.89    0.68
   1   5   5    1.62    0.41
  -1   5  -5    1.99    0.36
   1  -5  -5    2.18    0.35
   1  -5  -5    2.09    0.44
   1  -5  -5    1.98    0.40
  -1  -5   5    1.76    0.29
   1  -5  -5    1.99    0.44
   1  -6   5    0.66    0.25
  -1  -6  -5    0.27    0.27
   1  -6  -5    0.65    0.27
  -1  -6   5    0.06    0.49
   1  -6  -5    0.61    0.34
  -1  -6   5    0.48    0.21
   1  -6  -5    0.64    0.33
   1  -6  -5    0.43    0.28
   1  -7   5    0.24    0.23
  -1  -7  -5    0.39    0.31
  -1  -7  -5    0.61    0.27
   1  -7  -5    0.18    0.24
  -1  -7   5   -0.18    0.46
  -1  -7   5    0.30    0.22
   1  -7  -5    0.17    0.24
   1  -7  -5    0.43    0.29
  -1  -8  -5   15.67    1.06
  -1  -8  -5   16.74    1.29
   1  -8   5   16.94    1.29
  -1  -8  -5   19.83    1.36
  -1  -8   5   18.12    1.26
   1  -8  -5   17.85    1.27
  -1  -8   5   15.34    2.02
   1  -8  -5   12.44    1.34
   1  -8  -5   13.09    1.32
   1  -9   5    0.03    0.20
  -1  -9  -5    0.63    0.45
   1  -9   5    0.28    0.29
  -1  -9  -5    0.01    0.19
  -1  -9  -5    0.18    0.33
   1  -9   5    0.07    0.63
   1  -9   5    0.03    0.20
  -1  -9   5    0.09    0.25
   1  -9  -5   -0.58    0.23
   1  -9  -5   -0.61    0.22
  -1  -9   5    0.26    0.67
   1  -9  -5    0.51    0.36
   1 -10   5   18.16    1.19
  -1 -10  -5   20.65    1.63
  -1 -10  -5   17.92    1.75
   1 -10   5   18.50    1.27
  -1 -10  -5   17.70    1.48
   1 -10   5   17.28    2.33
  -1 -10  -5   18.85    1.72
   1 -10   5   20.79    1.62
  -1 -10   5   18.76    2.44
   1 -10  -5   19.47    1.49
  -1 -10   5   20.34    1.54
   1 -10  -5   15.78    1.68
   1 -10  -5   16.62    1.66
   1 -11   5    0.12    0.26
  -1 -11  -5   -0.48    0.40
   1 -11   5    0.13    0.26
   1 -11   5    0.05    0.31
   1 -11   5    0.47    0.74
  -1 -11  -5   -0.18    0.26
  -1 -11  -5    0.22    0.37
  -1 -11  -5   -0.19    0.26
   1 -11  -5   -0.14    0.37
   1 -11  -5   -0.11    0.35
   1 -11  -5   -0.14    0.36
  -1 -11   5   -0.44    0.62
   1 -11  -5    1.00    0.51
  -1 -11   5    0.05    0.32
  -1 -12  -5    0.41    0.62
  -1 -12  -5    1.46    0.62
   1 -12   5    0.28    0.34
   1 -12   5    0.86    0.47
   1 -12   5    0.27    0.35
   1 -12   5   -0.34    0.65
  -1 -12  -5    1.39    0.63
  -1 -12  -5    0.85    0.59
   1 -12  -5    0.46    0.52
  -1 -12   5   -0.41    0.74
  -1 -12   5    0.59    0.43
  -1 -12   5    0.62    0.41
   1 -12  -5   -0.03    0.37
  -1 -12   5    0.65    0.40
   1 -12  -5   -0.29    0.40
   1 -12  -5   -0.04    0.37
  -1 -13  -5   -0.36    0.41
  -1 -13  -5   -0.20    0.52
   1 -13   5    0.04    0.35
  -1 -13  -5   -0.21    0.51
   1 -13   5    0.04    0.35
   1 -13   5    0.95    0.88
   1 -13   5   -0.05    0.42
  -1 -13   5    0.43    0.38
   1 -13  -5   -0.27    0.47
  -1 -13   5    0.16    0.36
   1 -13  -5   -0.19    0.58
  -1 -13   5    0.40    0.38
   1 -13  -5    0.41    0.54
   1 -13  -5    0.43    0.53
  -1 -13   5    1.63    1.06
  -1 -14  -5   23.45    2.08
   1 -14   5   27.53    2.28
   1 -14   5   29.15    3.65
  -1 -14  -5   26.23    2.11
  -1 -14  -5   26.67    2.27
   1 -14  -5   27.82    2.15
  -1 -14   5   29.28    2.59
  -1 -14   5   29.42    3.18
   1 -14  -5   28.26    2.31
   1 -14  -5   24.45    2.03
  -1 -15  -5   -1.12    0.38
   1 -15   5    0.44    0.56
  -1 -15  -5   -1.18    0.37
  -1 -15  -5   -0.55    0.57
   1 -15   5   -0.32    1.03
   1 -15  -5    0.69    0.62
  -1 -15   5    1.08    1.24
   1 -15  -5    0.24    0.52
   1 -15  -5    0.23    0.53
   1   0  -6    5.55    0.38
  -1   0   6    6.54    0.46
   1   0  -6    5.10    0.66
   1   0  -6    5.27    0.44
   1   0   6    6.63    0.48
   1   0  -6    4.45    0.54
  -1   0  -6    4.88    0.58
   1   0   6    5.34    0.67
  -1   0   6    5.39    0.45
  -1   0  -6    5.59    0.41
   1   0  -6    5.08    0.67
  -1   0  -6    5.50    0.39
  -1   0   6    6.42    0.42
  -1   0   6    6.50    0.68
  -1   0  -6    5.51    0.44
   1   0  -6    5.62    0.41
   1  -1   6   11.36    0.67
   1   1  -6   11.71    0.55
   1   1  -6   10.37    0.68
   1   1  -6   11.78    0.57
  -1  -1  -6   11.64    0.68
  -1   1   6   12.28    0.78
  -1  -1  -6   11.87    0.72
   1   1  -6   12.02    0.80
   1   1  -6   13.97    0.95
  -1  -1  -6   11.89    0.91
   1  -1   6   11.17    0.99
   1  -1   6   10.22    0.85
  -1   1   6   12.03    0.72
  -1  -1  -6   11.32    0.69
   1  -1  -6   11.08    0.79
  -1  -1   6   11.38    0.60
  -1   1  -6   10.72    0.66
  -1  -1   6   11.21    0.58
   1  -1  -6   11.29    0.90
   1  -1  -6   12.76    0.74
  -1  -1   6   11.32    0.98
   1   1   6   11.59    0.75
   1  -1  -6   11.58    0.68
  -1   1  -6   12.75    0.81
  -1   1  -6   11.78    0.54
   1   1   6   11.57    0.73
  -1   1  -6   11.91    0.56
   1  -1  -6   12.57    0.70
  -1  -1   6   11.75    0.68
   1   2  -6   12.33    0.69
   1  -2   6   11.09    0.82
  -1   2   6   11.14    0.63
  -1  -2  -6    9.55    0.70
  -1   2   6   11.13    0.73
   1   2  -6   11.36    0.71
   1   2  -6   12.94    0.92
  -1  -2  -6    9.74    0.74
  -1  -2  -6   12.15    0.76
   1   2  -6   11.86    0.53
   1  -2   6   12.82    0.69
   1  -2  -6   12.06    0.90
   1  -2  -6   10.75    0.70
  -1  -2   6   12.34    1.10
  -1   2  -6   11.42    0.69
  -1  -2   6   12.57    0.81
  -1   2  -6   11.40    0.47
  -1   2  -6   12.25    0.90
  -1  -2   6   11.79    0.55
   1  -2  -6   11.44    0.78
   1   2   6   11.19    0.57
  -1  -2   6   11.65    0.53
  -1   2  -6   12.28    0.74
  -1  -2   6   11.35    0.67
   1  -2  -6   11.26    0.73
   1  -2  -6   10.74    0.71
   1   2   6   13.00    0.80
   1   3  -6    2.26    0.29
  -1  -3  -6    2.49    0.40
   1  -3   6    2.38    0.12
  -1   3   6    2.49    0.40
   1  -3   6    2.00    0.32
   1  -3   6    2.62    0.34
   1  -3   6    2.41    0.13
  -1  -3   6    2.41    0.68
   1   3   6    3.15    0.48
  -1   3  -6    2.27    0.43
   1  -3  -6    2.42    0.42
  -1  -3   6    2.79    0.38
   1  -3  -6    2.46    0.48
   1  -3  -6    2.48    0.32
   1  -3  -6    2.11    0.36
  -1   3  -6    1.76    0.29
  -1  -3   6    2.35    0.18
   1  -3  -6    2.55    0.41
  -1  -3   6    1.74    0.30
  -1  -3   6    2.34    0.17
   1  -4   6    1.92    0.33
  -1  -4  -6    2.51    0.44
   1  -4   6    2.09    0.15
  -1  -4  -6    1.89    0.17
  -1   4   6    2.88    0.48
   1   4  -6    1.65    0.28
   1  -4   6    1.77    0.31
   1  -4  -6    2.39    0.30
  -1   4  -6    2.11    0.42
  -1  -4   6    2.21    0.30
   1  -4  -6    1.75    0.43
   1  -4  -6    2.67    0.45
  -1   4  -6    1.70    0.32
  -1  -4   6    1.82    0.34
  -1  -4   6    1.39    0.57
   1  -4  -6    1.72    0.35
   1   4   6    2.01    0.40
  -1  -4   6    2.77    0.21
   1  -4  -6    2.54    0.46
  -1   5   6    0.18    0.20
   1  -5   6    0.06    0.18
  -1  -5  -6    0.40    0.27
  -1  -5  -6    0.04    0.12
   1   5  -6   -0.04    0.12
   1  -5   6   -0.04    0.11
   1  -5   6    0.26    0.18
  -1  -5   6   -0.15    0.17
   1  -5  -6   -0.03    0.19
   1  -5  -6    0.05    0.16
   1  -5  -6   -0.22    0.23
   1  -5  -6    0.53    0.30
  -1  -5   6    0.10    0.16
  -1  -5   6    0.23    0.14
   1  -5  -6    0.51    0.31
  -1  -5   6   -0.45    0.46
  -1   5  -6    0.10    0.18
   1  -6   6    2.23    0.38
  -1  -6  -6    2.46    0.49
  -1  -6  -6    3.41    0.58
  -1  -6   6    3.16    0.89
   1  -6  -6    3.19    0.59
   1  -6  -6    3.36    0.58
   1  -6  -6    2.27    0.47
   1  -6  -6    3.25    0.44
  -1  -6   6    2.08    0.35
   1  -6  -6    2.90    0.51
   1  -7   6    0.89    0.30
  -1  -7  -6    1.34    0.39
  -1  -7  -6    1.13    0.42
  -1  -7  -6    1.28    0.38
   1  -7  -6    1.54    0.49
  -1  -7   6    1.10    0.79
   1  -7  -6    1.62    0.48
   1  -7  -6    0.81    0.34
  -1  -7   6    1.29    0.32
   1  -7  -6    0.65    0.32
   1  -8   6    1.21    0.37
   1  -8   6    1.64    0.80
  -1  -8  -6    2.45    0.59
  -1  -8  -6    1.65    0.49
  -1  -8  -6    1.93    0.49
  -1  -8  -6    1.84    0.50
  -1  -8  -6    2.03    0.46
  -1  -8   6    2.01    0.43
   1  -8  -6    1.91    0.55
  -1  -8   6    1.64    0.96
   1  -8  -6    1.95    0.49
   1  -8  -6    1.81    0.56
   1  -9   6    1.04    0.31
  -1  -9  -6    1.42    0.52
   1  -9   6    1.27    0.41
  -1  -9  -6    1.52    0.40
  -1  -9  -6    1.35    0.53
   1  -9   6    0.99    0.32
  -1  -9  -6    1.32    0.52
   1  -9   6    1.52    0.94
  -1  -9  -6    2.01    0.56
   1  -9  -6    0.98    0.43
   1  -9  -6    2.17    0.60
  -1  -9   6    2.11    1.05
   1  -9  -6    2.06    0.61
  -1  -9   6    1.06    0.40
   1 -10   6    4.54    1.29
   1 -10   6    7.04    0.73
  -1 -10  -6    6.97    1.03
  -1 -10  -6    5.55    0.97
   1 -10   6    4.21    0.73
  -1 -10  -6    5.83    0.96
  -1 -10  -6    5.84    0.95
   1 -10   6    6.68    0.74
  -1 -10   6    5.22    0.78
  -1 -10   6    6.05    1.50
   1 -10  -6    4.27    0.88
   1 -10  -6    4.50    0.87
   1 -10  -6    5.49    0.91
  -1 -11  -6    0.24    0.43
   1 -11   6    0.30    0.83
  -1 -11  -6   -0.11    0.37
   1 -11   6   -0.01    0.23
   1 -11   6   -0.01    0.23
  -1 -11  -6    0.19    0.48
  -1 -11  -6   -0.10    0.38
   1 -11   6    0.34    0.38
  -1 -11   6    0.33    0.31
  -1 -11   6    0.31    0.32
   1 -11  -6   -0.21    0.38
   1 -11  -6   -0.05    0.39
   1 -11  -6   -0.05    0.38
   1 -11  -6    0.14    0.46
  -1 -11   6    0.02    0.30
  -1 -11   6    0.52    0.89
   1 -12   6    1.28    0.46
  -1 -12  -6    1.35    0.65
   1 -12   6    1.54    0.57
  -1 -12  -6    1.37    0.65
   1 -12   6    1.21    0.46
  -1 -12  -6    0.84    0.66
   1 -12   6    2.89    1.17
  -1 -12  -6    1.44    0.64
   1 -12  -6    2.49    0.72
  -1 -12   6    2.09    0.52
  -1 -12   6    1.10    1.04
   1 -12  -6    2.63    0.71
  -1 -12   6    1.98    0.53
   1 -12  -6    1.72    0.73
  -1 -12   6    1.23    0.51
   1 -12  -6    1.83    0.67
  -1 -13  -6    0.59    0.56
   1 -13   6    0.00    0.34
   1 -13   6   -0.05    0.77
  -1 -13  -6    0.56    0.57
  -1 -13  -6    0.58    0.52
  -1 -13   6    0.09    0.35
   1 -13  -6    0.03    0.40
  -1 -13   6   -0.12    0.30
   1 -13  -6   -0.48    0.38
  -1 -13   6   -0.12    0.31
  -1 -13   6   -0.44    0.77
   1 -13  -6   -0.46    0.38
   1 -14   6   10.39    2.25
  -1 -14  -6    7.19    1.31
  -1 -14  -6    6.80    1.33
  -1 -14  -6    8.17    1.40
   1 -14   6    8.81    1.61
   1 -14  -6    9.26    1.50
   1 -14  -6    9.78    1.47
  -1 -14   6    8.24    2.14
   1 -14  -6   10.83    1.47
  -1 -15  -6    0.48    0.54
  -1 -15  -6   -0.24    0.55
   1 -15   6   -0.27    0.96
  -1 -15  -6   -0.23    0.56
   1 -15  -6   -0.57    0.48
   1 -15  -6    0.44    0.59
  -1 -15   6   -0.05    1.09
   1 -15  -6    0.42    0.60
   1   0   7   -0.23    0.23
   1   0  -7    0.06    0.10
  -1   0  -7    0.18    0.30
  -1   0  -7   -0.10    0.09
  -1   0  -7    0.16    0.12
  -1   0   7   -0.11    0.09
   1   0   7   -0.10    0.12
   1   0  -7    0.01    0.14
   1   0  -7   -0.01    0.27
  -1   0  -7    0.16    0.12
  -1   0   7    0.40    0.35
   1   0  -7    0.05    0.10
   1   0  -7   -0.10    0.22
  -1   0   7   -0.08    0.14
  -1   0   7   -0.11    0.09
   1   0  -7   -0.10    0.18
   1   1  -7    2.11    0.34
   1   1  -7    2.75    0.42
  -1  -1  -7    2.55    0.35
   1   1  -7    2.22    0.23
  -1  -1  -7    2.74    0.52
   1   1  -7    1.86    0.46
   1  -1   7    2.75    0.58
   1  -1   7    2.38    0.33
  -1   1   7    2.42    0.37
  -1  -1  -7    2.69    0.34
  -1   1   7    2.38    0.43
   1   1  -7    2.36    0.23
  -1  -1  -7    2.64    0.36
   1  -1   7    1.91    0.42
  -1   1  -7    2.15    0.48
   1  -1  -7    2.85    0.37
  -1  -1   7    2.11    0.55
   1   1   7    2.24    0.41
   1  -1  -7    2.36    0.45
   1  -1  -7    2.10    0.32
  -1   1  -7    2.40    0.35
   1  -1  -7    2.22    0.31
  -1   1  -7    2.69    0.43
  -1  -1   7    2.85    0.36
   1   1   7    2.36    0.38
  -1  -1   7    1.95    0.26
  -1   1  -7    2.28    0.24
  -1   1  -7    2.42    0.23
   1  -1  -7    3.01    0.55
  -1  -1   7    2.06    0.25
   1   2  -7   96.13    3.85
   1  -2   7   97.75    3.94
  -1  -2  -7   91.70    3.85
  -1   2   7   96.10    3.74
  -1  -2  -7   92.44    3.87
  -1  -2  -7   93.48    3.93
   1   2  -7   95.45    4.14
   1   2  -7   96.41    3.59
   1   2  -7  101.68    3.81
  -1   2   7   99.02    3.93
   1  -2   7   98.53    3.80
   1  -2   7   91.46    4.36
  -1   2  -7  100.25    3.87
   1  -2  -7   93.69    3.86
  -1  -2   7   95.56    3.88
   1  -2  -7   95.45    4.18
  -1   2  -7   96.21    3.82
   1  -2  -7   96.44    3.86
   1  -2  -7   91.79    3.85
   1   2   7   95.46    3.68
  -1  -2   7   97.41    3.64
   1  -2  -7   93.21    3.92
  -1   2  -7   95.88    4.12
  -1  -2   7   97.70    3.82
  -1  -2   7   95.22    4.37
   1   2   7   98.80    3.95
  -1  -2   7   95.99    3.61
  -1   2  -7   99.10    3.55
   1   3  -7    0.68    0.19
  -1   3   7    0.57    0.24
   1   3  -7    0.24    0.28
   1  -3   7    0.86    0.22
  -1  -3  -7    0.50    0.24
  -1  -3  -7    0.77    0.28
  -1   3   7    0.63    0.18
  -1  -3  -7    0.52    0.24
   1  -3   7    0.07    0.45
   1  -3   7    0.61    0.29
  -1   3  -7    0.57    0.20
  -1   3  -7    0.53    0.30
   1   3   7    0.42    0.24
  -1  -3   7    0.62    0.28
   1  -3  -7    0.97    0.37
  -1  -3   7    0.70    0.11
   1  -3  -7    0.85    0.28
   1  -3  -7    0.93    0.25
  -1  -3   7    0.03    0.47
  -1  -3   7    1.10    0.26
  -1  -3   7    0.66    0.11
   1  -3  -7    0.85    0.28
   1  -3  -7    0.81    0.29
   1  -4   7   71.82    2.93
  -1  -4  -7   70.15    3.05
  -1  -4  -7   69.62    3.16
   1  -4   7   73.24    2.90
   1  -4   7   68.27    2.54
   1  -4   7   67.60    2.53
  -1   4   7   68.38    3.10
   1   4  -7   66.57    2.90
   1  -4   7   69.33    3.71
  -1  -4  -7   68.29    3.06
  -1  -4   7   70.77    2.86
   1  -4  -7   68.17    2.74
  -1  -4   7   65.81    3.66
  -1  -4   7   71.33    2.92
  -1   4  -7   70.28    3.14
   1  -4  -7   68.92    3.15
  -1  -4   7   71.32    2.60
   1  -4  -7   67.70    3.05
   1  -4  -7   69.81    3.23
   1   4   7   69.09    3.33
  -1   4  -7   70.78    3.01
   1  -4  -7   62.92    2.97
  -1  -4   7   71.29    2.62
  -1  -5  -7    1.29    0.37
   1  -5   7    1.50    0.15
   1   5  -7    1.33    0.29
   1  -5   7    1.92    0.38
  -1  -5  -7    1.51    0.17
   1  -5   7    1.47    0.32
  -1  -5  -7    1.66    0.16
   1  -5   7    0.78    0.61
   1  -5  -7    1.54    0.28
  -1   5  -7    1.59    0.38
   1  -5  -7    1.99    0.42
  -1   5  -7    1.46    0.33
  -1  -5   7    1.76    0.38
  -1  -5   7    1.60    0.19
   1  -5  -7    1.84    0.48
   1  -5  -7    1.94    0.47
  -1  -5   7    0.71    0.61
  -1  -5   7    1.44    0.29
   1  -5  -7    1.13    0.39
   1  -6   7    7.74    0.71
  -1  -6  -7    7.24    0.45
   1  -6   7    7.73    0.44
  -1  -6  -7    7.25    0.52
  -1  -6  -7    9.36    0.99
   1  -6   7    6.97    1.35
  -1  -6  -7    8.70    0.94
  -1  -6  -7    8.17    0.87
  -1  -6  -7    8.26    0.96
   1  -6  -7    8.52    0.96
  -1  -6   7    7.39    0.64
   1  -6  -7    7.32    0.84
   1  -6  -7    6.96    0.87
  -1  -6   7    7.18    0.48
  -1   6  -7    7.93    0.77
   1  -6  -7    8.97    0.94
  -1  -6   7    7.03    1.30
   1  -6  -7    7.26    0.54
  -1  -7  -7    0.36    0.19
  -1  -7  -7    0.40    0.32
   1  -7   7    0.33    0.25
  -1  -7  -7   -0.09    0.21
  -1  -7  -7    0.71    0.35
   1  -7   7   -0.18    0.59
  -1  -7  -7    0.14    0.22
  -1  -7  -7    0.67    0.36
   1  -7  -7    0.25    0.30
  -1  -7   7    0.17    0.21
   1  -7  -7    0.12    0.25
  -1  -7   7   -0.13    0.19
   1  -7  -7    0.27    0.30
   1  -7  -7    0.27    0.22
   1  -7  -7   -0.13    0.23
  -1  -7   7   -0.74    0.50
   1  -8   7    9.86    0.65
  -1  -8  -7    8.92    1.10
   1  -8   7   10.05    0.69
  -1  -8  -7   10.23    0.74
  -1  -8  -7    9.13    0.83
   1  -8   7   11.16    1.82
  -1  -8  -7    7.73    0.95
   1  -8   7    8.76    0.88
  -1  -8  -7    8.55    1.02
  -1  -8  -7    9.39    1.08
  -1  -8   7    9.50    0.69
   1  -8  -7   11.26    0.81
   1  -8  -7    7.66    1.05
  -1  -8   7    8.47    1.60
  -1  -8   7    9.88    0.85
   1  -8  -7    8.07    1.03
   1  -8  -7    9.69    1.06
  -1  -9  -7    6.04    0.82
  -1  -9  -7    4.95    0.90
   1  -9   7    5.26    0.58
   1  -9   7    6.63    1.51
  -1  -9  -7    5.51    0.79
  -1  -9  -7    5.21    0.88
   1  -9   7    4.77    0.70
   1  -9   7    5.54    0.57
  -1  -9  -7    4.82    0.83
   1  -9  -7    7.84    0.71
  -1  -9   7    5.92    1.45
   1  -9  -7    5.47    0.91
   1  -9  -7    3.62    0.73
   1  -9  -7    5.19    0.93
  -1  -9   7    4.66    0.66
   1 -10   7    2.14    0.51
   1 -10   7    1.98    0.41
   1 -10   7    0.88    0.90
  -1 -10  -7    1.20    0.53
  -1 -10  -7    1.39    0.62
  -1 -10  -7    2.08    0.62
  -1 -10  -7    1.47    0.61
   1 -10   7    1.88    0.42
   1 -10  -7    1.52    0.56
   1 -10  -7    1.61    0.55
  -1 -10   7    1.71    0.46
  -1 -10   7    3.68    1.26
   1 -10  -7    2.11    0.61
   1 -10  -7    2.35    0.62
   1 -11   7    0.44    0.28
  -1 -11  -7   -0.35    0.32
  -1 -11  -7    0.83    0.49
   1 -11   7    0.76    0.75
  -1 -11  -7   -0.23    0.51
  -1 -11  -7   -0.37    0.32
   1 -11   7    0.46    0.28
   1 -11   7   -0.15    0.28
  -1 -11   7    0.34    0.27
   1 -11  -7    0.34    0.50
   1 -11  -7    0.12    0.41
  -1 -11   7    1.23    0.95
   1 -11  -7    0.39    0.44
  -1 -11   7    0.06    0.29
  -1 -11   7    0.36    0.27
   1 -11  -7    0.13    0.40
   1 -12   7    4.45    1.39
   1 -12   7    3.45    0.63
  -1 -12  -7    3.46    0.94
   1 -12   7    3.39    0.74
   1 -12   7    3.27    0.64
  -1 -12  -7    3.64    0.93
  -1 -12  -7    3.65    0.84
  -1 -12   7    3.38    0.70
  -1 -12   7    3.80    1.36
   1 -12  -7    3.28    0.82
  -1 -12   7    2.79    0.54
  -1 -12   7    2.65    0.55
   1 -12  -7    3.80    0.89
   1 -12  -7    3.60    0.90
  -1 -13  -7   -0.08    0.46
  -1 -13  -7   -0.15    0.39
   1 -13   7    0.36    0.99
   1 -13   7   -0.49    0.34
  -1 -13  -7   -0.09    0.45
   1 -13  -7   -0.33    0.44
  -1 -13   7   -0.28    0.92
   1 -13  -7   -0.35    0.44
   1 -13  -7    0.73    0.53
  -1 -14  -7    6.36    1.18
   1 -14   7    5.06    1.78
  -1 -14  -7    5.00    1.19
  -1 -14  -7    5.28    1.17
   1 -14  -7    3.61    0.97
  -1 -14   7    5.95    1.84
   1 -14  -7    5.88    1.10
   1 -14  -7    3.42    0.99
  -1 -15  -7   -0.05    0.53
  -1 -15  -7   -0.05    0.53
  -1 -15  -7    0.04    0.56
   1 -15   7   -0.69    1.00
   1 -15  -7    0.16    0.49
  -1 -15   7   -0.96    1.20
   1 -15  -7    0.54    0.52
   1 -15  -7    0.51    0.53
  -1   0  -8   21.97    1.05
   1   0  -8   21.95    1.05
   1   0  -8   22.48    1.16
  -1   0   8   21.52    1.17
   1   0  -8   25.27    1.41
  -1   0  -8   22.29    1.09
   1   0  -8   22.21    1.47
  -1   0   8   20.28    1.37
   1   0   8   21.85    1.37
   1   0   8   22.19    1.18
  -1   0  -8   22.11    1.47
  -1   0  -8   22.99    1.15
  -1   0  -8   21.83    1.38
   1   0  -8   22.20    1.09
   1   1  -8    2.27    0.24
  -1  -1  -8    2.28    0.37
   1   1  -8    1.90    0.40
   1  -1   8    2.04    0.51
   1   1  -8    2.17    0.49
   1  -1   8    2.77    0.62
  -1  -1  -8    2.24    0.54
   1  -1   8    1.81    0.33
  -1   1   8    2.16    0.46
  -1   1   8    2.12    0.36
   1   1  -8    2.13    0.25
   1   1  -8    1.94    0.33
  -1  -1  -8    2.31    0.33
  -1  -1  -8    2.18    0.33
  -1   1  -8    2.15    0.36
   1  -1  -8    2.03    0.32
  -1  -1   8    1.63    0.52
  -1   1  -8    2.12    0.23
  -1   1  -8    2.15    0.50
   1  -1  -8    3.14    0.60
   1  -1  -8    1.72    0.42
   1   1   8    2.26    0.44
  -1  -1   8    1.87    0.27
  -1  -1   8    1.78    0.27
   1  -1  -8    2.58    0.52
  -1   1  -8    2.00    0.23
   1   1   8    2.43    0.40
  -1   1  -8    2.67    0.45
   1  -1  -8    2.27    0.38
   1  -1  -8    1.92    0.32
  -1  -1   8    2.37    0.35
   1  -2   8    2.95    0.39
   1  -2   8    2.94    0.73
   1   2  -8    2.49    0.38
  -1  -2  -8    2.13    0.40
   1   2  -8    2.64    0.41
  -1  -2  -8    3.03    0.62
   1   2  -8    2.84    0.24
  -1  -2  -8    2.45    0.39
  -1  -2  -8    2.24    0.39
   1   2  -8    1.84    0.54
  -1   2   8    3.00    0.46
   1  -2   8    2.73    0.48
  -1   2   8    2.98    0.42
  -1  -2   8    2.75    0.72
  -1   2  -8    2.64    0.41
   1  -2  -8    3.65    0.67
  -1   2  -8    2.50    0.59
  -1  -2   8    1.63    0.43
   1  -2  -8    2.47    0.39
  -1  -2   8    2.78    0.29
   1  -2  -8    3.04    0.42
  -1  -2   8    2.93    0.28
   1  -2  -8    2.64    0.44
   1   2   8    3.02    0.48
  -1   2  -8    2.77    0.41
  -1   2  -8    3.12    0.21
   1  -2  -8    2.87    0.43
   1   2   8    2.69    0.37
  -1   2  -8    3.12    0.20
  -1  -2   8    2.46    0.37
   1  -3   8    0.34    0.34
   1   3  -8    0.40    0.28
  -1   3   8    0.06    0.14
  -1  -3  -8    0.15    0.20
   1   3  -8    0.00    0.10
  -1  -3  -8    0.15    0.20
  -1  -3  -8   -0.11    0.19
   1   3  -8   -0.03    0.14
   1  -3   8   -0.39    0.38
   1  -3   8   -0.15    0.13
  -1  -3   8    0.06    0.16
   1  -3  -8   -0.09    0.14
  -1  -3   8    0.04    0.08
  -1  -3   8    0.04    0.08
  -1  -3   8    0.44    0.49
   1  -3  -8   -0.04    0.28
  -1   3  -8    0.17    0.16
   1  -3  -8    0.23    0.20
  -1  -3   8    0.12    0.30
   1  -3  -8   -0.07    0.16
  -1   3  -8    0.23    0.21
  -1   3  -8   -0.09    0.23
   1   3   8    0.02    0.09
   1  -3  -8   -0.07    0.17
   1   4  -8  251.62    9.71
  -1  -4  -8  258.47   10.00
  -1  -4  -8  238.14    9.82
   1  -4   8  256.85    9.75
   1  -4   8  267.66    9.70
   1  -4   8  257.72   10.71
  -1  -4  -8  253.53    9.88
   1  -4  -8  280.89   10.22
  -1   4  -8  252.28    9.80
  -1  -4   8  251.72    9.36
   1  -4  -8  270.13    9.86
  -1  -4   8  253.97    9.38
  -1  -4   8  231.89    9.82
  -1  -4   8  259.23   10.69
   1  -4  -8  255.39    9.53
   1  -4  -8  257.92    9.88
   1  -4  -8  262.16   10.00
  -1  -4   8  256.80    9.68
  -1   4  -8  271.58   10.07
   1  -5   8    0.01    0.04
   1  -5   8    0.01    0.04
   1  -5   8   -0.71    0.41
  -1  -5  -8   -0.20    0.24
  -1  -5  -8    0.03    0.24
   1  -5   8   -0.01    0.04
   1   5  -8    0.05    0.14
  -1  -5  -8    0.12    0.27
   1  -5   8   -0.01    0.04
   1  -5   8    0.07    0.27
  -1  -5  -8    0.11    0.27
  -1  -5   8    0.20    0.59
  -1  -5   8    0.01    0.08
   1  -5  -8   -0.01    0.21
  -1  -5   8    0.01    0.08
   1  -5  -8   -0.25    0.26
   1  -5  -8    0.14    0.22
   1  -5  -8    0.05    0.19
  -1   5  -8   -0.14    0.14
   1  -5  -8    0.15    0.22
  -1   5  -8    0.09    0.24
  -1  -5   8    0.45    0.28
  -1  -6  -8   20.67    1.43
   1  -6   8   23.22    1.31
   1  -6   8   21.82    0.88
   1  -6   8   20.74    0.93
  -1  -6  -8   21.08    1.52
   1  -6   8   20.34    0.90
   1   6  -8   21.11    1.30
   1  -6   8   19.25    1.92
  -1  -6  -8   23.15    1.44
  -1  -6  -8   19.65    1.44
  -1   6  -8   21.77    1.39
   1  -6  -8   21.65    1.37
   1  -6  -8   24.54    1.60
  -1  -6   8   21.56    0.94
   1  -6  -8   22.15    1.51
  -1  -6   8   22.11    1.21
   1  -6  -8   20.68    1.03
  -1  -6   8   22.33    2.11
   1  -6  -8   24.10    1.50
   1  -7   8    0.49    0.14
  -1  -7  -8    0.64    0.18
   1  -7   8    0.52    0.14
  -1  -7  -8    0.49    0.33
   1  -7   8    0.53    0.29
  -1  -7  -8    0.30    0.29
   1  -7   8    0.41    0.71
  -1  -7  -8    0.59    0.21
   1  -7   8    0.22    0.15
  -1  -7  -8    0.31    0.29
  -1  -7  -8    0.19    0.33
  -1  -7   8    0.76    0.20
  -1  -7   8    0.33    0.27
   1  -7  -8    0.96    0.43
   1  -7  -8    1.01    0.27
   1  -7  -8    0.65    0.37
   1  -7  -8    0.91    0.44
   1  -7  -8    0.44    0.34
  -1  -7   8    0.14    0.56
  -1  -8  -8   80.59    3.78
  -1  -8  -8   81.61    4.00
   1  -8   8   77.09    3.16
   1  -8   8   79.30    3.13
  -1  -8  -8   80.05    3.84
   1  -8   8   78.53    3.22
   1  -8   8   81.94    3.60
  -1  -8  -8   74.81    3.73
  -1  -8  -8   78.63    3.30
  -1  -8  -8   81.41    3.18
   1  -8   8   80.41    4.81
  -1  -8   8   81.25    3.50
   1  -8  -8   80.62    3.85
   1  -8  -8   82.04    4.01
  -1  -8   8   81.63    3.18
   1  -8  -8   81.05    3.30
   1  -8  -8   77.61    3.72
  -1  -8   8   81.56    4.83
  -1  -9  -8    0.92    0.40
  -1  -9  -8    0.39    0.34
   1  -9   8    0.73    0.24
   1  -9   8    0.69    0.24
   1  -9   8    0.77    0.71
  -1  -9  -8    0.87    0.41
  -1  -9  -8    0.74    0.42
  -1  -9  -8    1.65    0.45
   1  -9   8    0.23    0.41
   1  -9   8    0.92    0.38
  -1  -9  -8    0.58    0.43
   1  -9  -8    0.84    0.48
  -1  -9   8    0.01    0.33
  -1  -9   8    0.97    0.35
   1  -9  -8    0.80    0.49
   1  -9  -8    1.66    0.52
  -1  -9   8    0.30    0.88
   1  -9  -8    0.41    0.43
   1 -10   8    4.14    1.32
   1 -10   8    3.14    0.47
   1 -10   8    3.32    0.47
  -1 -10  -8    3.36    0.80
  -1 -10  -8    3.19    0.82
   1 -10   8    3.14    0.62
  -1 -10  -8    3.12    0.62
  -1 -10  -8    4.44    0.86
   1 -10  -8    5.16    0.81
   1 -10  -8    3.66    0.85
  -1 -10   8    3.50    0.60
   1 -10  -8    3.86    0.84
  -1 -10   8    3.35    1.35
   1 -10  -8    4.21    0.81
   1 -11   8   -0.45    0.65
  -1 -11  -8    0.54    0.52
  -1 -11  -8   -0.30    0.38
   1 -11   8    0.23    0.37
  -1 -11  -8    0.57    0.51
  -1 -11   8   -0.24    0.26
  -1 -11   8   -0.01    0.25
   1 -11  -8   -0.45    0.37
   1 -11  -8   -0.47    0.36
  -1 -11   8   -0.01    0.26
  -1 -11   8   -0.04    0.60
   1 -11  -8    0.33    0.44
  -1 -12  -8    0.86    0.46
   1 -12   8    0.21    0.88
   1 -12   8    0.35    0.42
  -1 -12  -8    1.19    0.60
  -1 -12  -8    0.82    0.47
   1 -12  -8    1.14    0.57
  -1 -12   8    0.73    0.99
   1 -12  -8    1.07    0.59
  -1 -12   8    0.96    0.45
   1 -12  -8    1.02    0.60
  -1 -13  -8    0.47    0.52
  -1 -13  -8    0.49    0.51
   1 -13   8    0.25    0.93
  -1 -13  -8   -0.14    0.47
   1 -13  -8   -0.44    0.27
  -1 -13   8   -0.48    0.98
   1 -13  -8   -0.23    0.42
   1 -13  -8   -0.47    0.27
   1 -14   8    2.30    1.39
  -1 -14  -8    0.36    0.48
  -1 -14  -8    0.37    0.47
  -1 -14  -8    1.31    0.69
  -1 -14   8    0.11    1.15
   1 -14  -8    0.37    0.56
   1 -14  -8    0.79    0.62
   1 -14  -8    0.40    0.55
  -1   0  -9   -0.08    0.11
  -1   0  -9   -0.01    0.37
  -1   0  -9   -0.08    0.11
   1   0   9   -0.11    0.31
   1   0   9    0.04    0.14
   1   0  -9   -0.05    0.11
  -1   0  -9    0.24    0.35
   1   0  -9   -0.05    0.32
   1   0  -9    0.01    0.31
   1   0  -9   -0.05    0.11
  -1   0   9    0.13    0.21
  -1   0   9   -0.06    0.36
  -1   0  -9    0.03    0.17
   1   0  -9   -0.04    0.13
  -1  -1  -9    0.82    0.26
  -1  -1  -9   -0.05    0.34
   1   1  -9    0.78    0.16
   1   1  -9    1.03    0.47
   1   1  -9    0.79    0.25
   1  -1   9    0.21    0.41
   1   1  -9    0.10    0.32
   1  -1   9    1.18    0.32
  -1  -1  -9    0.36    0.43
  -1  -1  -9    0.63    0.23
   1   1  -9    0.73    0.16
  -1   1   9    0.70    0.38
  -1  -1  -9    0.60    0.24
  -1   1  -9    0.07    0.30
  -1  -1   9    0.60    0.19
   1  -1  -9    0.46    0.19
   1  -1  -9    0.43    0.20
  -1   1  -9    0.61    0.15
  -1  -1   9    0.57    0.19
   1   1   9    0.70    0.31
  -1   1  -9    0.62    0.26
   1  -1  -9    0.39    0.39
   1  -1  -9    0.42    0.39
  -1   1  -9    0.58    0.16
   1   1   9    0.78    0.37
  -1  -1   9    0.88    0.25
  -1   1  -9    0.37    0.38
  -1  -1   9    0.76    0.50
   1  -1  -9    0.25    0.24
   1   2  -9   27.86    1.75
  -1  -2  -9   26.67    1.74
   1  -2   9   27.06    1.91
   1   2  -9   29.18    1.45
   1  -2   9   26.94    1.63
  -1  -2  -9   29.41    1.87
   1   2  -9   29.22    1.18
  -1   2   9   26.52    1.37
  -1  -2  -9   29.32    1.51
   1   2  -9   27.75    1.45
  -1  -2  -9   27.12    1.44
   1  -2   9   28.77    1.41
  -1  -2  -9   28.84    1.44
   1  -2  -9   27.52    1.43
  -1  -2   9   25.58    1.87
   1  -2  -9   29.06    1.79
  -1  -2   9   25.94    1.24
   1  -2  -9   27.96    1.48
  -1   2  -9   27.67    1.11
  -1   2  -9   26.10    1.69
  -1  -2   9   28.08    1.52
   1   2   9   27.30    1.35
   1  -2  -9   29.29    1.53
  -1  -2   9   25.47    1.20
  -1   2  -9   27.71    1.13
  -1   2  -9   26.56    1.47
   1  -2  -9   27.52    1.42
  -1   2  -9   27.73    1.42
  -1  -3  -9   14.53    1.21
   1   3  -9   12.58    0.90
  -1   3   9   12.99    0.74
   1  -3   9   13.62    0.86
   1  -3   9   14.06    1.45
   1   3  -9   13.74    0.88
   1   3  -9   12.66    0.62
   1  -3   9   13.70    1.10
  -1  -3  -9   13.73    1.01
   1   3  -9   14.32    1.16
  -1  -3  -9   13.48    0.94
  -1  -3  -9   13.23    0.92
  -1  -3   9   15.22    1.48
   1  -3  -9   14.25    0.88
  -1   3  -9   13.80    1.14
   1  -3  -9   15.03    1.01
  -1   3  -9   14.42    0.94
   1   3   9   13.23    0.66
  -1   3  -9   12.65    0.56
  -1  -3   9   12.83    0.64
  -1  -3   9   13.02    0.67
   1  -3  -9   12.81    0.90
  -1  -3   9   14.60    1.08
   1  -3  -9   14.81    0.95
  -1   3  -9   11.88    0.87
   1  -3  -9   13.17    1.17
  -1  -4  -9    3.18    0.52
  -1  -4  -9    4.01    0.62
  -1  -4  -9    3.01    0.71
   1  -4   9    2.73    0.53
   1  -4   9    3.22    1.00
   1   4  -9    3.23    0.44
  -1  -4  -9    3.81    0.63
  -1  -4   9    3.61    0.99
   1  -4  -9    2.94    0.70
   1  -4  -9    2.79    0.55
   1  -4  -9    3.31    0.42
  -1   4  -9    3.61    0.49
   1  -4  -9    2.95    0.54
  -1  -4   9    3.03    0.52
  -1  -4   9    3.75    0.25
  -1   4  -9    3.48    0.70
  -1  -4   9    3.80    0.27
   1  -4  -9    3.72    0.56
   1  -5   9    1.05    0.39
  -1  -5  -9    0.54    0.40
   1  -5   9    0.45    0.73
  -1  -5  -9    0.34    0.33
  -1  -5  -9    0.36    0.33
  -1  -5  -9    0.46    0.30
   1   5  -9    0.50    0.21
   1  -5  -9    0.81    0.23
   1  -5  -9   -0.11    0.29
  -1  -5   9    0.82    0.12
   1  -5  -9    0.13    0.36
  -1  -5   9    0.68    0.75
  -1   5  -9    0.31    0.22
  -1  -5   9    1.01    0.39
  -1  -5   9    0.77    0.13
   1  -5  -9   -0.12    0.29
   1  -5  -9    0.78    0.30
  -1   5  -9    1.17    0.43
   1   6  -9    5.38    0.64
  -1  -6  -9    5.11    0.76
  -1  -6  -9    4.85    0.77
   1  -6   9    4.38    1.20
  -1  -6  -9    4.96    0.84
  -1  -6  -9    4.24    0.69
   1  -6   9    3.80    0.57
  -1  -6   9    6.10    1.38
  -1   6  -9    5.65    0.71
   1  -6  -9    5.87    0.45
   1  -6  -9    5.01    0.78
  -1  -6   9    5.63    0.32
   1  -6  -9    4.17    0.64
  -1  -6   9    4.74    0.57
  -1  -6   9    5.63    0.33
   1  -6  -9    6.35    0.95
   1  -6  -9    5.29    0.77
   1  -7   9    0.52    0.10
  -1  -7  -9    0.85    0.44
   1  -7   9    0.54    0.11
   1  -7   9    0.57    0.11
  -1  -7  -9    0.84    0.41
   1  -7   9   -0.21    0.72
  -1  -7  -9    1.04    0.44
   1  -7   9    0.41    0.35
  -1  -7  -9    0.99    0.45
   1  -7  -9    0.93    0.34
   1  -7  -9    0.37    0.39
  -1  -7   9    0.45    0.32
   1  -7  -9    0.35    0.40
  -1  -7   9    1.48    0.91
   1  -7  -9    0.33    0.37
  -1   7  -9    0.33    0.26
  -1  -7   9    0.19    0.13
   1  -7  -9    0.55    0.24
  -1  -8  -9   21.17    1.66
   1  -8   9   20.97    0.93
   1  -8   9   19.01    0.95
  -1  -8  -9   18.55    1.58
  -1  -8  -9   20.97    1.54
   1  -8   9   21.44    2.34
   1  -8   9   19.30    0.98
  -1  -8  -9   20.77    1.55
   1  -8   9   22.07    1.42
  -1  -8   9   21.98    1.34
   1  -8  -9   26.54    1.83
   1  -8  -9   21.04    1.07
  -1  -8   9   21.83    2.35
  -1  -8   9   21.48    1.00
   1  -8  -9   22.05    1.52
   1  -8  -9   26.10    1.71
  -1  -9  -9    0.46    0.39
  -1  -9  -9    1.16    0.51
  -1  -9  -9    0.43    0.39
   1  -9   9    1.25    0.24
   1  -9   9    1.66    0.99
   1  -9   9    1.36    0.44
  -1  -9  -9    0.93    0.29
   1  -9   9    1.18    0.25
  -1  -9  -9    1.72    0.56
   1  -9  -9    0.60    0.42
   1  -9  -9    1.11    0.50
   1  -9  -9    1.06    0.50
  -1  -9   9    2.32    0.99
  -1  -9   9    0.75    0.37
   1  -9  -9    1.26    0.37
   1 -10   9    0.95    0.26
  -1 -10  -9    0.07    0.37
   1 -10   9    0.50    0.39
  -1 -10  -9    1.04    0.53
  -1 -10  -9    1.10    0.52
   1 -10   9    1.01    0.26
   1 -10   9    0.83    0.94
  -1 -10   9    0.27    0.67
  -1 -10   9    0.23    0.23
  -1 -10   9    0.22    0.23
   1 -10  -9    0.28    0.40
   1 -10  -9   -0.39    0.21
   1 -10  -9   -0.41    0.21
  -1 -10   9   -0.15    0.29
  -1 -11  -9    0.99    0.59
   1 -11   9    2.53    1.18
  -1 -11  -9    1.11    0.58
  -1 -11  -9    1.03    0.58
   1 -11   9    0.85    0.45
   1 -11  -9    1.88    0.63
   1 -11  -9    1.19    0.56
  -1 -11   9    0.26    0.37
   1 -11  -9    1.78    0.64
  -1 -11   9    0.86    1.08
  -1 -12  -9    0.83    0.64
  -1 -12  -9    1.33    0.62
  -1 -12  -9    0.88    0.63
   1 -12   9    0.82    1.09
   1 -12   9    0.02    0.40
   1 -12  -9    1.19    0.68
   1 -12  -9    1.13    0.69
  -1 -12   9    0.29    1.02
   1 -12  -9    0.53    0.51
  -1 -13  -9   -0.16    0.45
  -1 -13  -9   -0.16    0.46
   1 -13   9    0.36    1.01
  -1 -13  -9   -0.13    0.46
   1 -13  -9    0.10    0.45
   1 -13  -9    0.09    0.44
  -1 -13   9   -0.55    0.89
   1 -13  -9   -0.27    0.47
  -1 -14  -9    1.30    0.84
  -1 -14  -9    1.24    0.85
  -1 -14  -9    1.46    0.80
   1 -14   9    1.27    1.26
   1 -14  -9   -0.07    0.53
   1 -14  -9    1.87    0.77
   1 -14  -9    1.98    0.75
  -1 -14   9    0.88    1.34
   1   0 -10    4.46    0.68
   1   0  10    4.28    0.75
   1   0 -10    3.82    0.52
   1   0 -10    3.35    0.70
  -1   0  10    3.54    0.68
   1   0 -10    3.18    0.39
   1   0 -10    3.38    0.39
  -1   0 -10    3.54    0.41
  -1   0 -10    3.75    0.40
  -1   0 -10    3.60    0.50
  -1   0 -10    3.46    0.64
  -1   0 -10    3.35    0.69
  -1   1  10    0.20    0.35
   1   1 -10    0.17    0.23
   1   1 -10    0.00    0.32
  -1  -1 -10   -0.08    0.12
  -1  -1 -10   -0.03    0.14
  -1  -1 -10   -0.21    0.28
  -1  -1 -10   -0.08    0.12
   1   1 -10    0.24    0.12
   1   1 -10   -0.38    0.26
  -1  -1 -10    0.07    0.48
   1   1 -10    0.23    0.12
   1  -1  10   -0.09    0.38
   1  -1 -10   -0.04    0.13
  -1  -1  10   -0.01    0.41
  -1   1 -10    0.04    0.16
   1  -1 -10   -0.04    0.13
  -1   1 -10    0.10    0.36
   1  -1 -10    0.17    0.34
   1  -1 -10   -0.30    0.38
   1  -1 -10    0.32    0.23
  -1   1 -10    0.07    0.11
  -1   1 -10    0.08    0.10
   1   1  10   -0.13    0.32
  -1   1 -10    0.14    0.33
  -1  -2 -10    8.52    0.72
  -1  -2 -10   11.64    1.27
  -1   2  10    9.19    0.73
   1   2 -10    7.44    0.75
  -1  -2 -10    7.62    0.73
   1  -2  10    7.92    1.19
  -1  -2 -10    7.21    0.74
   1   2 -10    7.82    0.46
   1   2 -10    8.81    0.74
   1   2 -10    7.82    0.47
   1  -2  10    7.17    0.85
   1   2 -10    8.63    1.08
   1  -2 -10    8.40    0.69
  -1   2 -10    8.81    1.06
  -1   2 -10    8.70    0.44
  -1   2 -10    8.33    0.81
   1  -2 -10    7.28    1.06
  -1   2 -10    8.71    0.46
   1  -2 -10    8.52    0.72
   1   2  10    8.77    0.70
  -1   2 -10    7.93    0.66
   1  -2 -10    8.40    0.67
  -1  -2  10    6.91    1.09
  -1  -3 -10    0.34    0.25
   1   3 -10    0.18    0.26
   1   3 -10    0.16    0.23
  -1  -3 -10    0.27    0.26
   1  -3  10   -0.42    0.49
   1   3 -10    0.26    0.21
   1   3 -10    0.25    0.12
  -1   3  10    0.09    0.19
   1  -3  10    0.08    0.44
  -1  -3 -10   -0.19    0.33
  -1  -3 -10    0.36    0.25
  -1   3 -10    0.37    0.09
  -1  -3  10    0.40    0.60
  -1   3 -10    0.29    0.26
   1  -3 -10   -0.30    0.16
  -1  -3  10    0.32    0.13
   1  -3 -10    0.53    0.30
  -1   3 -10    0.35    0.24
  -1  -3  10    0.33    0.13
   1   3  10    0.17    0.16
   1  -3 -10   -0.03    0.35
  -1   3 -10    0.70    0.40
  -1  -3  10    0.02    0.37
   1  -3 -10   -0.32    0.15
  -1  -4 -10    3.33    0.55
   1  -4  10    3.11    0.97
  -1  -4 -10    2.90    0.54
   1  -4  10    3.72    0.65
  -1  -4 -10    2.75    0.55
   1   4 -10    3.20    0.45
  -1  -4 -10    3.56    0.76
   1  -4 -10    3.17    0.56
   1  -4 -10    3.00    0.57
  -1  -4  10    2.59    0.25
   1  -4 -10    3.20    0.42
  -1  -4  10    2.74    0.25
   1  -4 -10    2.26    0.64
  -1  -4  10    2.92    0.55
  -1   4 -10    2.52    0.44
   1  -4 -10    3.45    0.55
  -1   4 -10    1.93    0.55
  -1  -4  10    4.43    1.10
  -1  -5 -10    0.55    0.33
   1  -5  10    1.80    0.79
   1   5 -10    1.04    0.29
  -1  -5 -10    0.88    0.37
  -1  -5 -10    0.58    0.33
  -1  -5 -10    2.04    0.61
   1  -5  10    1.82    0.51
   1  -5 -10    0.64    0.47
   1  -5 -10    1.02    0.35
  -1   5 -10    1.02    0.30
  -1  -5  10    0.83    0.79
  -1  -5  10    1.03    0.14
   1  -5 -10    1.59    0.47
  -1   5 -10    0.85    0.40
  -1  -5  10    0.97    0.14
   1  -5 -10    1.06    0.23
   1  -5 -10    1.68    0.46
  -1  -5  10    1.62    0.49
   1   6 -10    3.06    0.50
   1  -6  10    2.63    0.55
   1  -6  10    3.34    1.13
  -1  -6 -10    1.82    0.68
  -1  -6 -10    2.18    0.53
  -1  -6 -10    2.07    0.57
  -1  -6 -10    2.18    0.56
   1  -6 -10    0.96    0.62
  -1  -6  10    3.30    1.11
   1  -6 -10    3.63    0.69
  -1   6 -10    2.44    0.49
  -1  -6  10    2.91    0.22
   1  -6 -10    3.31    0.61
  -1  -6  10    2.66    0.53
   1  -6 -10    3.83    0.68
   1  -6 -10    3.13    0.22
  -1  -6  10    2.88    0.21
  -1  -7 -10    3.81    0.76
   1  -7  10    4.76    0.69
   1  -7  10    6.91    1.48
  -1  -7 -10    6.46    0.86
  -1  -7 -10    3.62    0.77
  -1  -7 -10    5.21    0.97
  -1  -7  10    4.62    1.37
   1  -7 -10    5.60    0.82
  -1   7 -10    5.42    0.76
   1  -7 -10    5.68    0.87
  -1  -7  10    5.99    0.35
   1  -7 -10    6.80    1.06
   1  -7 -10    5.37    0.89
  -1  -7  10    4.49    0.64
  -1  -7  10    5.96    0.33
  -1  -8 -10   14.92    1.57
  -1  -8 -10   12.97    1.49
   1  -8  10   15.12    0.60
   1  -8  10   14.88    0.60
   1  -8  10   14.67    2.20
  -1  -8 -10   17.34    1.36
   1  -8  10   15.06    0.61
   1  -8  10   16.17    1.23
  -1  -8 -10   15.72    1.55
   1  -8  10   15.03    0.59
   1  -8 -10   14.26    0.71
  -1  -8  10   15.88    2.31
   1  -8 -10   15.02    1.26
   1  -8 -10   14.84    0.74
   1  -8 -10   14.25    1.52
  -1  -8  10   14.37    1.12
   1  -8 -10   15.05    1.50
  -1  -9 -10   -0.28    0.27
  -1  -9 -10    0.12    0.34
   1  -9  10    0.80    0.87
  -1  -9 -10   -0.27    0.28
   1  -9  10   -0.05    0.35
  -1  -9 -10   -0.20    0.32
   1  -9 -10    0.46    0.38
   1  -9 -10    0.38    0.48
  -1  -9  10    0.01    0.13
  -1  -9  10   -0.92    0.67
  -1  -9  10    0.01    0.13
   1  -9 -10    0.40    0.47
  -1  -9  10   -0.11    0.34
  -1 -10 -10   12.93    1.55
   1 -10  10   12.33    2.24
  -1 -10 -10   13.64    1.52
  -1 -10 -10   11.86    1.38
   1 -10  10   11.52    1.15
   1 -10 -10   10.59    1.28
  -1 -10  10   10.12    2.10
   1 -10 -10   10.33    1.43
   1 -10 -10   10.92    1.41
  -1 -10  10   11.42    1.07
  -1 -11 -10   -0.16    0.39
   1 -11  10   -0.50    0.38
  -1 -11 -10    0.06    0.42
   1 -11  10    0.22    0.91
  -1 -11 -10    0.07    0.41
  -1 -11  10    0.59    1.02
   1 -11 -10    0.93    0.54
   1 -11 -10    0.98    0.53
   1 -11 -10    0.12    0.40
   1 -12  10    6.10    1.70
  -1 -12 -10    8.29    1.26
  -1 -12 -10    7.02    1.32
  -1 -12 -10    7.40    1.30
   1 -12 -10   11.49    1.59
   1 -12 -10   12.15    1.57
  -1 -12  10   10.07    2.21
   1 -12 -10    7.50    1.17
  -1 -13 -10    1.23    0.67
  -1 -13 -10    0.56    0.69
  -1 -13 -10    0.59    0.68
   1 -13  10    0.34    1.09
   1 -13 -10    0.10    0.54
   1 -13 -10    0.97    0.61
  -1 -13  10   -0.66    1.01
   1 -13 -10    0.10    0.53
  -1 -14 -10    0.37    0.63
  -1 -14 -10    0.08    0.53
  -1 -14 -10    0.39    0.62
   1 -14  10    0.65    1.15
   1 -14 -10   -0.66    0.50
   1 -14 -10    0.20    0.46
   1 -14 -10   -0.62    0.51
  -1 -14  10   -0.97    1.01
  -1   0 -11   -0.16    0.11
   1   0 -11    0.07    0.26
  -1   0  11   -0.02    0.39
  -1   0 -11   -0.15    0.12
  -1   0 -11   -0.11    0.17
   1   0 -11   -0.28    0.10
   1   0 -11   -0.26    0.10
   1   0 -11    0.01    0.41
   1   0 -11   -0.07    0.21
  -1   0 -11    0.23    0.34
   1   0  11    0.29    0.44
   1  -1  11    0.31    0.44
   1   1 -11    0.32    0.25
   1   1 -11    0.20    0.13
   1   1 -11    0.24    0.39
   1   1 -11    0.18    0.13
  -1  -1 -11    0.17    0.23
   1   1 -11    0.09    0.36
  -1  -1 -11    0.18    0.19
  -1  -1 -11   -0.12    0.31
  -1   1  11   -0.09    0.36
  -1  -1 -11    0.17    0.19
  -1   1 -11    0.27    0.20
  -1   1 -11    0.38    0.14
  -1   1 -11    0.01    0.36
  -1   1 -11    0.45    0.32
   1   1  11    0.08    0.36
   1  -1 -11    0.52    0.22
   1  -1 -11    0.18    0.24
  -1   1 -11    0.35    0.15
   1  -1 -11   -0.25    0.21
   1  -1 -11    0.55    0.21
  -1  -1  11    0.70    0.53
   1   2 -11    4.40    0.89
  -1  -2 -11    4.35    0.57
   1   2 -11    3.93    0.33
   1   2 -11    4.00    0.32
   1   2 -11    3.79    0.58
  -1  -2 -11    3.36    0.54
   1  -2  11    5.46    1.04
  -1  -2 -11    3.74    0.78
  -1   2  11    4.18    0.61
   1   2 -11    4.57    0.61
  -1  -2 -11    4.59    0.56
  -1  -2  11    4.41    0.98
   1  -2 -11    3.48    0.52
   1   2  11    4.40    0.59
  -1   2 -11    4.37    0.58
  -1   2 -11    4.33    0.30
   1  -2 -11    3.23    0.80
  -1   2 -11    2.16    0.71
   1  -2 -11    2.37    0.46
  -1   2 -11    3.76    0.60
  -1   2 -11    4.34    0.31
   1  -2 -11    3.68    0.51
  -1   3  11    1.41    0.34
  -1  -3 -11    1.68    0.43
  -1  -3 -11    2.39    0.70
   1  -3  11    1.58    0.54
   1   3 -11    1.30    0.52
  -1  -3 -11    1.77    0.42
   1   3 -11    2.04    0.24
  -1  -3 -11    2.35    0.49
   1  -3  11    1.72    0.78
   1   3 -11    2.14    0.46
   1   3 -11    2.29    0.43
  -1   3 -11    2.19    0.58
  -1  -3  11    3.14    0.91
   1  -3 -11    1.94    0.42
   1   3  11    2.24    0.33
  -1   3 -11    2.12    0.19
  -1   3 -11    2.07    0.45
  -1   3 -11    1.65    0.39
   1  -3 -11    2.27    0.46
   1  -3 -11    1.10    0.59
   1  -3 -11    2.05    0.42
  -1  -4 -11   21.70    1.69
   1   4 -11   23.18    1.32
   1  -4  11   22.62    2.08
  -1   4  11   21.00    1.06
  -1  -4 -11   21.09    1.38
   1  -4  11   21.82    1.54
  -1  -4 -11   22.34    1.38
  -1  -4 -11   21.44    1.47
   1  -4 -11   21.91    1.38
  -1   4 -11   23.86    1.68
  -1   4 -11   22.09    1.36
   1  -4 -11   20.27    1.71
  -1  -4  11   23.26    2.09
  -1  -4  11   22.07    0.98
   1  -4 -11   21.81    1.46
   1  -4 -11   21.49    1.38
  -1  -4  11   21.65    0.95
  -1  -4  11   22.62    1.48
   1  -5  11    0.46    0.73
   1   5 -11   -0.05    0.14
  -1  -5 -11   -0.16    0.27
  -1  -5 -11    0.53    0.34
  -1  -5 -11   -0.21    0.40
   1  -5  11    0.07    0.46
  -1  -5 -11   -0.17    0.26
  -1  -5  11    0.06    0.40
  -1   5 -11   -0.02    0.21
  -1  -5  11    0.50    0.76
  -1  -5  11   -0.03    0.07
   1  -5 -11    0.31    0.32
   1  -5 -11    0.30    0.30
  -1  -5  11   -0.03    0.07
   1  -5 -11   -0.24    0.43
  -1   5 -11   -0.06    0.29
   1  -5 -11    0.28    0.30
   1  -6  11   59.34    2.95
   1   6 -11   60.36    2.91
   1  -6  11   70.47    4.20
  -1  -6 -11   64.95    3.08
  -1  -6 -11   61.55    3.10
  -1  -6 -11   64.91    3.43
  -1  -6 -11   62.62    3.24
   1  -6 -11   62.55    3.21
  -1   6 -11   58.93    3.00
  -1  -6  11   63.51    2.91
  -1  -6  11   67.99    4.11
  -1  -6  11   62.81    2.31
   1  -6 -11   58.26    2.97
   1  -6 -11   61.59    3.07
   1  -6 -11   59.90    3.36
  -1  -6  11   61.84    2.30
  -1  -7 -11    0.43    0.38
  -1  -7 -11    0.14    0.37
   1   7 -11    0.00    0.22
   1  -7  11    0.12    0.74
   1  -7  11   -0.68    0.41
  -1  -7 -11    0.70    0.42
  -1  -7 -11    0.45    0.37
   1  -7 -11    0.13    0.36
  -1  -7  11    0.01    0.06
  -1  -7  11    0.00    0.78
   1  -7 -11    0.32    0.42
  -1  -7  11    0.01    0.06
   1  -7 -11    0.14    0.27
  -1   7 -11   -0.01    0.25
  -1  -7  11    0.08    0.43
   1  -7 -11    0.13    0.35
   1  -8  11    0.69    0.46
  -1  -8 -11    0.30    0.45
  -1  -8 -11    0.34    0.41
  -1  -8 -11    1.51    0.62
   1  -8  11    0.65    0.87
  -1  -8 -11    0.29    0.46
   1  -8 -11    2.21    0.65
  -1  -8  11    1.08    1.00
  -1  -8  11   -0.07    0.44
   1  -8 -11    2.10    0.66
  -1  -8  11    1.14    0.18
   1  -8 -11    1.15    0.49
  -1  -8  11    1.20    0.18
  -1  -9 -11    0.98    0.48
  -1  -9 -11    1.50    0.58
   1  -9  11    0.37    0.84
  -1  -9 -11    1.03    0.48
  -1  -9 -11    1.01    0.49
   1  -9  11    0.22    0.47
   1  -9 -11    0.01    0.43
   1  -9 -11    0.80    0.41
  -1  -9  11    0.38    0.46
   1  -9 -11    0.01    0.42
  -1  -9  11    0.78    1.06
  -1 -10 -11    1.94    0.70
   1 -10  11    1.46    1.15
  -1 -10 -11    1.84    0.71
  -1 -10 -11    2.23    0.68
   1 -10  11    1.27    0.57
   1 -10 -11    1.93    0.75
   1 -10 -11    2.46    0.66
  -1 -10  11    2.42    1.22
  -1 -10  11    1.43    0.64
   1 -10 -11    2.04    0.74
   1 -11  11   -0.57    0.81
  -1 -11 -11   -0.14    0.38
  -1 -11 -11   -0.78    0.22
  -1 -11 -11   -0.74    0.23
   1 -11 -11    0.63    0.43
  -1 -11  11   -0.66    0.93
   1 -11 -11    0.26    0.50
   1 -11 -11    0.25    0.50
  -1 -12 -11    4.26    0.94
  -1 -12 -11    2.86    0.95
   1 -12  11    6.43    1.90
  -1 -12 -11    3.02    0.93
  -1 -12  11    2.78    1.57
   1 -12 -11    3.18    0.90
   1 -12 -11    3.08    0.83
   1 -12 -11    3.36    0.88
  -1 -13 -11   -0.11    0.38
   1 -13  11    0.06    0.99
  -1 -13 -11   -0.10    0.39
  -1 -13 -11    0.10    0.47
   1 -13 -11   -0.58    0.44
  -1 -13  11    0.20    1.12
   1 -13 -11    0.16    0.58
   1 -13 -11    0.15    0.59
  -1   0 -12   -0.21    0.48
  -1   0 -12    0.79    0.22
   1   0 -12   -0.10    0.38
   1   0  12    1.24    0.57
  -1   0  12    0.30    0.46
   1   0 -12    0.43    0.20
   1   0 -12    0.46    0.19
  -1   0 -12    0.53    0.29
   1   0 -12    0.20    0.24
  -1   0 -12    0.75    0.22
   1   1 -12   -1.00    0.27
   1  -1  12   -0.18    0.42
  -1  -1 -12   -0.01    0.15
   1   1 -12    0.12    0.24
  -1   1  12    0.01    0.41
   1   1 -12   -0.08    0.11
  -1  -1 -12   -0.01    0.15
   1   1 -12   -0.08    0.10
   1   1 -12   -0.40    0.39
  -1  -1 -12   -0.06    0.22
  -1  -1  12    1.56    0.69
   1  -1 -12   -0.56    0.42
   1  -1 -12   -0.21    0.16
   1  -1 -12   -0.22    0.16
  -1   1 -12   -0.15    0.15
   1  -1 -12   -0.01    0.22
  -1   1 -12   -0.10    0.10
   1   1  12   -0.05    0.35
  -1   1 -12   -0.10    0.10
  -1   1 -12   -0.38    0.36
   1   2 -12    0.63    0.40
   1   2 -12    0.63    0.35
   1   2 -12    0.89    0.18
   1   2 -12    0.85    0.18
  -1  -2 -12    0.78    0.28
  -1  -2 -12    0.97    0.54
   1  -2  12    0.73    0.61
   1   2 -12    0.29    0.45
  -1  -2 -12    0.74    0.28
  -1  -2 -12    1.18    0.38
  -1   2  12    1.06    0.44
  -1   2 -12    0.62    0.32
  -1   2 -12    0.87    0.54
   1  -2 -12    0.28    0.23
  -1   2 -12    0.95    0.16
  -1  -2  12    0.82    0.68
   1  -2 -12    1.17    0.37
   1   2  12    0.89    0.41
  -1   2 -12    0.34    0.48
  -1   2 -12    0.89    0.17
   1  -2 -12    0.33    0.56
   1  -2 -12    0.26    0.23
  -1  -3 -12    3.02    0.53
   1   3 -12    3.32    0.53
   1   3 -12    2.86    0.57
  -1  -3 -12    3.16    0.57
   1   3 -12    3.46    0.32
   1  -3  12    2.47    0.87
   1  -3  12    3.30    0.72
  -1   3  12    3.61    0.49
  -1  -3 -12    2.86    0.54
  -1  -3 -12    1.86    0.71
   1  -3 -12    3.23    0.77
   1   3  12    3.53    0.44
  -1   3 -12    2.82    0.54
   1  -3 -12    3.23    0.56
  -1  -3  12    2.82    0.95
   1  -3 -12    3.41    0.55
  -1   3 -12    3.84    0.85
  -1   3 -12    3.45    0.26
  -1   3 -12    3.94    0.61
   1  -3 -12    3.32    0.57
  -1  -4 -12   24.77    1.52
   1   4 -12   24.86    1.44
   1  -4  12   23.89    2.19
   1  -4  12   24.50    1.69
  -1  -4 -12   22.10    1.85
  -1  -4 -12   25.15    1.61
  -1   4  12   23.38    1.16
  -1  -4 -12   25.16    1.54
  -1  -4  12   24.87    2.22
  -1   4 -12   23.28    1.77
   1  -4 -12   22.63    1.54
   1  -4 -12   22.68    1.88
   1  -4 -12   22.30    1.45
  -1   4 -12   24.38    1.50
   1  -4 -12   25.07    1.52
  -1  -5 -12    2.11    0.53
   1  -5  12    1.96    1.03
  -1  -5 -12    2.01    0.52
  -1  -5 -12    1.73    0.67
   1   5 -12    1.59    0.39
  -1  -5 -12    2.23    0.52
   1  -5  12    2.18    0.65
   1  -5 -12    2.60    0.56
   1  -5 -12    2.46    0.57
  -1   5 -12    1.63    0.43
   1  -5 -12    2.30    0.51
   1  -5 -12    1.54    0.66
  -1  -5  12    2.31    1.05
  -1  -5  12    1.87    0.60
   1  -6  12   26.65    2.53
  -1  -6 -12   22.49    1.71
   1   6 -12   21.81    1.45
  -1  -6 -12   22.28    1.54
   1  -6  12   23.08    1.69
  -1  -6 -12   22.14    1.60
  -1  -6 -12   23.58    1.92
   1  -6 -12   25.23    1.61
  -1  -6  12   25.17    2.37
  -1  -6  12   24.29    1.60
   1  -6 -12   21.86    1.57
  -1   6 -12   23.24    1.60
   1  -6 -12   22.18    1.67
   1  -6 -12   22.54    1.89
   1   7 -12    0.82    0.35
  -1  -7 -12    1.51    0.63
  -1  -7 -12    2.09    0.62
   1  -7  12    2.09    1.07
   1  -7  12    0.66    0.54
  -1  -7 -12    1.38    0.53
  -1  -7 -12    1.98    0.63
   1  -7 -12    1.47    0.55
   1  -7 -12    1.45    0.66
  -1  -7  12    0.86    0.52
   1  -7 -12    1.31    0.49
  -1  -7  12    0.45    0.90
   1  -7 -12    1.55    0.54
  -1  -8 -12    1.80    0.59
  -1  -8 -12    1.64    0.68
  -1  -8 -12    1.71    0.60
   1  -8  12    2.35    1.15
  -1  -8 -12    1.01    0.43
   1  -8  12    0.57    0.56
  -1  -8  12    1.62    0.59
   1  -8 -12    1.56    0.57
   1  -8 -12    1.51    0.55
  -1  -8  12    0.22    0.92
   1  -8 -12    1.65    0.56
   1  -9  12   -0.55    0.77
   1  -9  12    0.08    0.54
  -1  -9 -12   -0.38    0.25
  -1  -9 -12    0.95    0.52
  -1  -9 -12    0.44    0.44
  -1  -9 -12   -0.36    0.26
  -1  -9  12    0.56    0.56
  -1  -9  12    0.25    0.70
   1  -9 -12   -0.52    0.35
   1  -9 -12   -0.55    0.34
   1  -9 -12    0.49    0.46
  -1 -10 -12    0.83    0.60
  -1 -10 -12    0.78    0.61
   1 -10  12    0.43    1.01
   1 -10  12   -0.79    0.53
  -1 -10 -12    0.71    0.47
   1 -10 -12    0.81    0.48
   1 -10 -12    0.77    0.48
   1 -10 -12    0.47    0.48
  -1 -10  12    1.25    1.21
  -1 -11 -12    0.93    0.62
   1 -11  12    1.38    1.27
  -1 -11 -12    1.13    0.57
  -1 -11 -12    0.88    0.63
  -1 -11  12    0.79    1.22
   1 -11 -12    1.55    0.63
   1 -11 -12    1.86    0.65
   1 -11 -12    1.46    0.64
  -1 -12 -12   -0.31    0.45
   1 -12  12    1.33    1.03
  -1 -12 -12   -0.32    0.45
  -1 -12 -12    1.09    0.58
  -1 -12  12    1.37    1.30
   1 -12 -12   -0.02    0.48
   1 -12 -12   -0.02    0.47
   1 -12 -12    0.22    0.46
  -1 -13 -12    0.63    0.64
  -1 -13 -12    1.44    0.66
   1 -13  12   -0.37    1.13
  -1 -13 -12    0.67    0.63
   1 -13 -12    1.11    0.58
   1 -13 -12    0.22    0.53
  -1 -13  12   -1.35    1.10
   1 -13 -12    1.05    0.59
   1   0  13   -0.08    0.50
   1   0 -13    0.11    0.17
   1   0 -13    0.54    0.50
  -1   0 -13    0.12    0.18
  -1   0 -13   -0.18    0.26
   1   0 -13    0.11    0.18
  -1   0 -13    0.03    0.24
  -1   0  13   -0.01    0.49
   1   0 -13    0.20    0.28
  -1   0 -13    0.13    0.18
   1   1 -13   -0.10    0.34
  -1   1  13    0.28    0.45
   1   1 -13   -0.03    0.12
   1  -1  13   -0.21    0.50
  -1  -1 -13   -0.08    0.16
  -1  -1 -13   -0.22    0.41
   1   1 -13    0.36    0.28
  -1  -1 -13    0.15    0.19
  -1  -1 -13    0.16    0.19
   1   1 -13   -0.03    0.12
  -1   1 -13    0.02    0.12
   1  -1 -13   -0.13    0.14
   1   1  13    0.20    0.44
  -1   1 -13    0.02    0.12
   1  -1 -13   -0.58    0.35
   1  -1 -13    0.25    0.27
  -1  -1  13    0.65    0.65
  -1   1 -13   -0.29    0.22
  -1   1 -13   -0.16    0.37
   1  -1 -13   -0.13    0.14
  -1  -2 -13    3.57    0.59
   1   2 -13    2.43    0.81
   1   2 -13    3.10    0.59
   1  -2  13    3.67    1.02
   1   2 -13    3.53    0.36
  -1   2  13    3.80    0.64
   1   2 -13    3.78    0.36
  -1  -2 -13    3.06    0.53
  -1  -2 -13    1.19    0.78
  -1  -2 -13    3.23    0.52
  -1  -2  13    2.13    0.81
  -1   2 -13    3.52    0.33
  -1   2 -13    4.48    0.66
   1  -2 -13    1.55    0.86
   1  -2 -13    3.50    0.53
  -1   2 -13    3.29    0.33
   1   2  13    4.17    0.64
   1  -2 -13    3.93    0.63
   1  -2 -13    3.31    0.54
  -1   2 -13    2.44    0.81
   1   3 -13   -0.28    0.27
   1   3 -13    0.02    0.29
  -1  -3 -13    0.59    0.35
  -1  -3 -13    0.18    0.26
  -1  -3 -13    0.26    0.45
   1   3 -13    0.16    0.14
  -1  -3 -13    0.18    0.26
   1  -3  13   -0.52    0.51
  -1   3  13    0.72    0.30
   1  -3 -13   -0.01    0.24
   1   3  13    0.27    0.24
  -1  -3  13    1.14    0.85
  -1   3 -13    0.80    0.49
   1  -3 -13    0.23    0.27
  -1   3 -13    0.16    0.32
  -1   3 -13    0.43    0.12
   1  -3 -13   -0.27    0.46
   1  -3 -13    0.24    0.26
  -1  -4 -13   -0.26    0.27
  -1  -4 -13    0.20    0.28
   1  -4  13    0.05    0.51
   1   4 -13    0.12    0.24
  -1   4  13    0.22    0.18
  -1  -4 -13   -0.21    0.41
   1  -4  13   -0.14    0.69
  -1  -4 -13    0.19    0.29
  -1   4 -13   -0.36    0.36
   1  -4 -13    0.25    0.32
   1  -4 -13    0.37    0.29
   1  -4 -13    0.39    0.47
  -1  -4  13   -0.58    0.61
   1  -4 -13    0.39    0.29
  -1  -5 -13    1.20    0.47
   1  -5  13    1.20    0.60
  -1  -5 -13    0.13    0.56
   1   5 -13    0.77    0.33
   1  -5  13    2.30    1.08
  -1  -5 -13    1.27    0.47
  -1  -5 -13    0.92    0.41
  -1  -5  13    1.15    0.95
  -1  -5  13    0.75    0.55
   1  -5 -13    1.90    0.52
   1  -5 -13    0.69    0.64
   1  -5 -13    2.01    0.51
   1  -5 -13    0.63    0.40
   1  -6  13  247.58    9.75
  -1  -6 -13  247.35   10.46
  -1  -6 -13  244.86   10.02
  -1  -6 -13  241.11    9.84
   1   6 -13  245.98    9.68
   1  -6  13  247.51   11.14
  -1  -6 -13  245.68    9.81
   1  -6 -13  245.90   10.01
   1  -6 -13  235.44   10.39
   1  -6 -13  248.23    9.79
   1  -6 -13  242.33    9.83
  -1  -6  13  243.49    9.63
  -1  -6  13  258.48   11.24
  -1  -7 -13    0.01    0.37
   1  -7  13    0.04    0.83
  -1  -7 -13   -0.23    0.30
  -1  -7 -13    0.34    0.52
   1  -7  13   -0.79    0.48
  -1  -7 -13   -0.22    0.30
  -1  -7  13   -0.29    0.85
  -1  -7  13    0.15    0.48
   1  -7 -13   -0.09    0.33
   1  -7 -13   -0.11    0.25
   1  -7 -13   -0.03    0.41
   1  -7 -13   -0.08    0.33
  -1  -8 -13   -0.14    0.44
   1  -8  13   -1.09    0.47
   1  -8  13   -0.19    0.81
  -1  -8 -13   -0.15    0.43
  -1  -8 -13   -0.16    0.41
  -1  -8 -13    0.05    0.35
   1  -8 -13   -0.45    0.35
   1  -8 -13   -0.45    0.32
   1  -8 -13   -0.43    0.36
  -1  -8  13   -0.36    0.49
  -1  -8  13   -0.93    0.80
   1  -9  13   -0.43    0.56
  -1  -9 -13    0.20    0.39
  -1  -9 -13    0.89    0.49
  -1  -9 -13    0.41    0.53
   1  -9  13   -0.30    0.90
  -1  -9 -13    0.84    0.50
   1  -9 -13    1.01    0.51
   1  -9 -13    0.17    0.42
  -1  -9  13    0.32    1.05
   1  -9 -13    0.16    0.42
  -1 -10 -13    0.98    0.62
   1 -10  13   -0.39    0.82
  -1 -10 -13    0.61    0.48
  -1 -10 -13    0.93    0.63
   1 -10 -13    1.00    0.57
   1 -10 -13    1.16    0.62
  -1 -10  13   -1.83    0.71
   1 -10 -13    1.22    0.61
  -1 -11 -13   -0.51    0.37
  -1 -11 -13   -0.18    0.44
  -1 -11 -13   -0.49    0.38
   1 -11  13   -0.26    0.96
  -1 -11  13    0.23    1.13
   1 -11 -13    0.22    0.50
   1 -11 -13   -0.29    0.46
   1 -11 -13    0.23    0.49
  -1 -12 -13    1.93    0.83
  -1 -12 -13    2.04    0.82
  -1 -12 -13    1.29    0.72
   1 -12  13    1.11    1.44
   1 -12 -13    2.36    0.83
   1 -12 -13    2.23    0.84
   1 -12 -13    1.69    0.74
  -1 -12  13    1.69    1.42
   1   0 -14    1.00    0.69
   1   0  14    1.91    0.71
  -1   0 -14    2.95    0.43
  -1   0  14    2.67    0.83
  -1   0 -14    1.65    0.46
  -1   0 -14    1.44    0.76
  -1   0 -14    3.13    0.42
   1   0 -14    1.69    0.48
   1   0 -14    1.52    0.33
   1   0 -14    1.62    0.32
   1   1 -14   -0.04    0.13
  -1  -1 -14    0.19    0.24
  -1   1  14    0.21    0.46
   1  -1  14    0.29    0.62
   1   1 -14   -0.04    0.13
   1   1 -14   -0.85    0.30
  -1  -1 -14   -0.38    0.37
   1   1 -14   -0.28    0.26
  -1  -1 -14    0.04    0.28
  -1  -1 -14    0.18    0.25
  -1   1 -14    0.13    0.29
   1  -1 -14   -0.24    0.19
  -1   1 -14   -0.62    0.40
  -1   1 -14   -0.25    0.12
   1  -1 -14   -0.12    0.41
  -1  -1  14   -0.06    0.54
   1   1  14   -0.33    0.44
  -1   1 -14   -0.24    0.12
   1  -1 -14   -0.23    0.19
   1  -1 -14    0.28    0.29
  -1  -2 -14    0.31    0.59
   1  -2  14    2.88    0.88
  -1  -2 -14    1.32    0.38
   1   2 -14    0.80    0.63
   1   2 -14    1.56    0.26
   1   2 -14    1.62    0.26
  -1  -2 -14    1.40    0.38
  -1   2  14    1.37    0.51
   1   2 -14    0.84    0.43
  -1  -2 -14    1.22    0.44
   1  -2 -14    1.16    0.41
  -1  -2  14    1.42    0.79
  -1   2 -14    1.36    0.47
  -1   2 -14    1.51    0.23
   1  -2 -14    0.25    0.58
  -1   2 -14    1.85    0.80
  -1   2 -14    1.62    0.23
   1  -2 -14    1.37    0.37
   1   2  14    1.55    0.51
   1  -2 -14    1.29    0.37
   1   3 -14   -0.06    0.13
   1  -3  14   -0.01    0.68
  -1  -3 -14   -0.27    0.22
   1   3 -14   -0.07    0.31
  -1  -3 -14   -0.21    0.23
  -1  -3 -14   -0.19    0.24
  -1  -3 -14   -0.82    0.31
  -1   3  14    0.03    0.25
   1  -3 -14    0.20    0.26
  -1   3 -14    0.01    0.39
   1  -3 -14    0.04    0.30
  -1   3 -14   -0.10    0.25
   1   3  14    0.37    0.25
   1  -3 -14   -0.15    0.44
  -1   3 -14    0.01    0.11
  -1  -3  14    0.00    0.71
   1  -3 -14    0.21    0.26
  -1   4  14    0.87    0.24
  -1  -4 -14    1.85    0.47
  -1  -4 -14    1.96    0.46
  -1  -4 -14    1.26    0.42
  -1  -4 -14    0.22    0.55
   1  -4  14    1.19    0.84
   1  -4 -14    0.46    0.57
  -1   4 -14    0.24    0.46
   1  -4 -14    0.90    0.42
   1  -4 -14    0.46    0.31
   1  -4 -14    0.43    0.32
  -1  -4  14    0.91    0.90
   1   4  14    0.96    0.16
  -1  -5 -14    2.47    0.58
   1  -5  14    1.55    0.65
  -1  -5 -14    3.23    0.64
   1  -5  14    1.29    0.98
  -1  -5 -14    0.78    0.74
  -1  -5 -14    2.61    0.57
   1  -5 -14    3.08    0.99
   1  -5 -14    2.37    0.61
   1  -5 -14    2.95    0.64
   1  -5 -14    2.51    0.61
  -1  -5  14    2.28    1.06
  -1  -6 -14    4.74    1.17
  -1  -6 -14    3.66    0.75
   1  -6  14    2.80    0.74
   1  -6  14    3.44    1.29
  -1  -6 -14    4.25    0.78
  -1  -6 -14    4.02    0.80
   1  -6 -14    4.00    0.75
   1  -6 -14    2.25    0.93
   1  -6 -14    4.72    0.78
  -1  -6  14    4.42    1.37
   1  -6 -14    3.78    0.76
  -1  -7 -14    0.59    0.45
   1  -7  14    0.47    0.80
  -1  -7 -14    1.25    0.71
  -1  -7 -14    1.26    0.53
  -1  -7 -14    0.62    0.44
   1  -7  14   -0.03    0.55
   1  -7 -14    1.32    0.50
  -1  -7  14    0.89    0.52
   1  -7 -14    1.39    0.55
  -1  -7  14    0.38    0.97
   1  -7 -14    1.32    0.56
  -1  -8 -14    7.48    1.14
  -1  -8 -14    7.25    1.04
  -1  -8 -14    7.91    1.13
   1  -8  14    5.72    0.96
   1  -8  14    7.41    1.76
  -1  -8 -14    6.69    1.25
  -1  -8  14    7.97    1.91
   1  -8 -14    6.08    1.00
   1  -8 -14    5.75    1.01
   1  -8 -14    6.37    1.01
  -1  -9 -14    0.00    0.42
  -1  -9 -14    0.26    0.50
   1  -9  14   -0.05    0.92
  -1  -9 -14    0.28    0.49
   1  -9 -14    0.90    0.55
   1  -9 -14    0.95    0.54
   1  -9 -14    0.11    0.39
  -1  -9  14   -0.62    0.90
  -1 -10 -14    0.96    0.67
  -1 -10 -14    1.01    0.66
  -1 -10 -14    0.71    0.49
   1 -10  14    1.00    1.21
   1 -10 -14    0.69    0.56
  -1 -10  14   -0.12    1.10
   1 -10 -14    0.58    0.56
   1 -10 -14    0.65    0.57
  -1 -11 -14    0.61    0.54
  -1 -11 -14   -0.15    0.50
   1 -11  14    0.35    0.87
  -1 -11 -14   -0.16    0.49
   1 -11 -14    1.05    0.63
   1 -11 -14    1.12    0.62
   1 -11 -14    0.43    0.50
  -1 -11  14   -0.75    1.00
  -1 -12 -14    2.48    0.94
  -1 -12 -14    4.17    1.01
  -1 -12 -14    2.34    0.95
   1 -12  14    5.20    2.00
   1 -12 -14    3.09    0.91
   1 -12 -14    3.22    0.91
   1 -12 -14    2.93    0.93
  -1 -12  14    2.95    1.70
  -1   0 -15    0.14    0.48
  -1   0 -15   -0.09    0.18
   1   0 -15   -0.16    0.30
   1   0 -15   -0.21    0.15
  -1   0 -15   -0.09    0.19
   1   0 -15   -0.03    0.30
  -1   0 -15    0.02    0.32
   1   0  15   -0.14    0.45
  -1   0  15   -0.52    0.54
   1   0 -15   -0.20    0.16
  -1  -1 -15    0.16    0.22
  -1  -1 -15   -0.74    0.42
  -1  -1 -15    0.29    0.35
   1   1 -15   -0.31    0.43
  -1  -1 -15    0.17    0.21
   1   1 -15    0.21    0.17
   1   1 -15    0.01    0.33
   1   1 -15    0.20    0.17
   1  -1  15    0.15    0.60
  -1   1  15    0.25    0.52
  -1   1 -15   -0.54    0.38
  -1   1 -15    0.22    0.17
  -1   1 -15    0.23    0.17
  -1  -1  15    0.63    0.69
   1  -1 -15   -0.27    0.19
   1  -1 -15    1.02    0.70
   1  -1 -15   -0.29    0.18
   1   1  15    0.24    0.48
  -1   1 -15    0.27    0.32
   1  -1 -15    0.21    0.34
  -1  -2 -15    2.10    0.46
   1   2 -15    1.71    0.28
   1  -2  15    1.17    0.75
  -1   2  15    1.64    0.52
  -1  -2 -15    1.99    0.47
  -1  -2 -15    0.05    0.76
  -1  -2 -15    1.70    0.46
   1   2 -15    1.74    0.53
   1  -2 -15    1.25    0.36
  -1   2 -15    1.66    0.26
  -1   2 -15    2.47    0.58
   1  -2 -15    0.40    0.30
   1  -2 -15    1.18    0.36
   1   2  15    1.12    0.50
   1  -2 -15   -0.10    0.54
  -1   2 -15    1.09    0.72
  -1   2 -15    1.79    0.26
  -1  -2  15    1.99    0.94
  -1  -3 -15   -0.40    0.22
  -1  -3 -15    0.78    0.35
  -1  -3 -15   -0.31    0.49
  -1   3  15    0.33    0.27
   1   3 -15    0.51    0.40
   1   3 -15    0.00    0.15
  -1  -3 -15    0.74    0.36
   1  -3  15    0.61    0.69
   1  -3 -15   -0.07    0.31
  -1   3 -15    0.07    0.48
  -1   3 -15    0.22    0.14
   1  -3 -15    0.28    0.29
   1   3  15    0.54    0.27
  -1  -3  15    0.09    0.78
   1  -3 -15    0.95    0.60
  -1   3 -15    0.74    0.40
   1  -3 -15    0.26    0.30
   1  -4  15    1.08    0.85
  -1  -4 -15    0.66    0.41
  -1  -4 -15    1.83    0.51
  -1  -4 -15    0.70    0.40
  -1   4  15    1.54    0.30
  -1  -4 -15    0.96    0.71
   1  -4 -15    1.48    0.48
  -1  -4  15   -0.15    0.81
   1  -4 -15    1.12    0.71
   1  -4 -15    1.40    0.49
   1   4  15    1.51    0.20
   1  -4 -15    1.15    0.43
  -1  -5 -15    0.25    0.52
  -1  -5 -15    0.32    0.40
   1  -5  15    0.00    0.77
  -1  -5 -15    0.53    0.35
  -1  -5 -15    0.50    0.35
   1  -5 -15    0.17    0.36
   1  -5 -15    0.03    0.52
   1  -5 -15    0.40    0.37
  -1  -5  15    0.14    0.72
   1  -5 -15    0.38    0.38
  -1  -6 -15    0.51    0.38
   1  -6  15    0.29    0.55
  -1  -6 -15    0.78    0.44
   1  -6  15   -0.04    0.89
  -1  -6 -15   -0.21    0.53
  -1  -6 -15    0.74    0.45
  -1  -6  15    1.17    1.03
   1  -6 -15    0.82    0.41
   1  -6 -15    0.31    0.41
   1  -6 -15    0.29    0.42
  -1  -7 -15    0.42    0.50
  -1  -7 -15    0.40    0.44
  -1  -7 -15    0.42    0.44
   1  -7  15    0.90    1.05
  -1  -7 -15   -0.45    0.33
   1  -7  15    0.40    0.59
   1  -7 -15    0.15    0.43
  -1  -7  15    0.55    0.94
   1  -7 -15    0.14    0.44
   1  -7 -15    0.08    0.38
   1  -8  15    6.86    1.86
  -1  -8 -15    8.37    1.20
  -1  -8 -15    9.71    1.26
  -1  -8 -15    7.91    1.21
  -1  -8 -15    8.62    1.52
   1  -8 -15    7.89    1.12
  -1  -8  15    5.72    1.73
   1  -8 -15    6.55    1.08
   1  -8 -15    6.20    1.09
  -1  -9 -15    0.34    0.46
   1  -9  15    0.01    1.04
  -1  -9 -15    0.36    0.45
  -1  -9 -15   -0.62    0.40
   1  -9 -15   -0.21    0.42
   1  -9 -15   -0.01    0.44
   1  -9 -15   -0.20    0.43
  -1  -9  15   -0.34    1.00
  -1 -10 -15   -0.07    0.46
  -1 -10 -15    1.77    0.78
  -1 -10 -15    1.87    0.77
   1 -10  15    0.32    1.03
   1 -10 -15    0.42    0.57
   1 -10 -15    0.11    0.48
  -1 -10  15   -0.49    1.06
   1 -10 -15    0.40    0.58
   1 -11  15   -0.61    1.17
  -1 -11 -15    0.82    0.66
  -1 -11 -15    1.40    0.73
  -1 -11 -15    1.33    0.74
  -1 -11  15   -0.65    1.10
   1 -11 -15    0.82    0.69
   1 -11 -15    0.86    0.68
   1 -11 -15    0.61    0.58
  -1   0 -16    0.01    0.16
   1   0 -16   -0.50    0.58
  -1   0 -16    0.00    0.16
  -1   0 -16   -1.11    0.49
  -1   0 -16    0.12    0.24
   1   0 -16    0.21    0.21
   1   0  16   -0.18    0.54
  -1   0  16   -0.32    0.52
   1   0 -16    0.17    0.35
   1   0 -16    0.22    0.21
   1  -1  16    0.78    0.67
   1   1 -16    1.23    0.28
  -1   1  16    0.83    0.60
  -1  -1 -16    0.52    0.26
   1   1 -16    1.15    0.28
  -1  -1 -16    0.55    0.25
   1   1 -16    1.20    0.51
  -1  -1 -16    0.05    0.59
  -1  -1 -16    1.32    0.49
  -1   1 -16    0.74    0.22
  -1  -1  16    0.94    0.71
   1  -1 -16    1.13    0.32
   1   1  16    0.20    0.51
   1  -1 -16    1.06    0.33
  -1   1 -16    0.96    0.44
   1  -1 -16    0.83    0.74
  -1   1 -16    0.14    0.46
   1  -1 -16    0.94    0.45
  -1   1 -16    0.70    0.22
  -1  -2 -16   -0.15    0.33
  -1  -2 -16    0.19    0.25
  -1   2  16   -0.23    0.38
  -1  -2 -16    0.18    0.25
   1   2 -16   -0.01    0.15
  -1  -2 -16   -0.41    0.43
   1   2 -16    0.15    0.36
   1  -2  16    0.05    0.65
   1  -2 -16   -0.27    0.23
  -1   2 -16    0.28    0.41
  -1   2 -16   -0.20    0.12
  -1   2 -16   -0.11    0.31
  -1  -2  16    0.26    0.69
   1  -2 -16   -0.28    0.22
  -1   2 -16   -0.17    0.12
   1  -2 -16   -0.16    0.52
   1  -2 -16    0.10    0.33
   1   2  16    0.20    0.39
  -1   3  16    0.13    0.25
   1  -3  16   -0.13    0.78
  -1  -3 -16    0.02    0.31
  -1  -3 -16    0.02    0.31
   1   3 -16    0.01    0.16
  -1  -3 -16   -0.51    0.49
   1   3 -16   -0.32    0.21
  -1  -3 -16   -0.02    0.33
  -1   3 -16    0.10    0.34
   1  -3 -16    0.11    0.29
   1  -3 -16   -0.09    0.36
  -1  -3  16   -1.31    0.55
  -1   3 -16   -0.18    0.30
   1  -3 -16   -0.11    0.56
   1   3  16    0.25    0.27
  -1   3 -16   -0.21    0.12
   1  -3 -16    0.12    0.29
  -1  -4 -16   30.59    1.97
   1  -4  16   31.73    2.74
  -1  -4 -16   35.94    2.04
  -1   4  16   29.13    1.46
  -1  -4 -16   30.14    1.86
  -1  -4 -16   31.54    2.60
   1  -4 -16   28.43    1.80
   1  -4 -16   30.77    1.94
   1  -4 -16   30.14    2.49
   1  -4 -16   28.81    1.90
  -1  -4  16   30.01    2.71
  -1  -5 -16    0.17    0.32
  -1  -5 -16   -0.49    0.52
   1  -5  16    0.67    0.89
  -1  -5 -16   -0.10    0.31
  -1  -5 -16   -0.10    0.31
   1  -5 -16   -0.12    0.32
   1  -5 -16    0.24    0.31
   1  -5 -16   -0.33    0.51
   1  -5 -16   -0.13    0.31
  -1  -5  16   -0.29    0.84
  -1  -6 -16    0.00    0.39
  -1  -6 -16   -0.25    0.47
  -1  -6 -16   -0.18    0.26
  -1  -6 -16    0.00    0.38
   1  -6  16   -0.74    0.80
   1  -6 -16   -0.13    0.30
   1  -6 -16    0.06    0.35
  -1  -6  16    0.74    1.04
   1  -6 -16    0.06    0.35
  -1  -7 -16    0.55    0.47
  -1  -7 -16    0.52    0.47
   1  -7  16    0.30    1.05
   1  -7  16    0.72    0.93
  -1  -7 -16    0.16    0.48
  -1  -7 -16   -0.68    0.52
   1  -7 -16    0.46    0.41
   1  -7 -16    0.70    0.50
  -1  -7  16   -0.83    0.61
   1  -7 -16    0.66    0.51
  -1  -8 -16    1.16    0.53
  -1  -8 -16    1.09    0.54
  -1  -8 -16    0.32    0.48
   1  -8  16   -0.11    1.11
   1  -8 -16    0.05    0.42
   1  -8 -16   -0.44    0.27
  -1  -8  16    0.51    1.18
   1  -8 -16    0.05    0.42
  -1  -9 -16    0.39    0.50
  -1  -9 -16    0.51    0.56
   1  -9  16   -1.82    0.89
  -1  -9 -16    0.42    0.49
   1  -9 -16   -0.22    0.47
   1  -9 -16   -0.24    0.46
  -1  -9  16   -1.14    1.05
   1  -9 -16   -0.68    0.42
  -1 -10 -16    5.06    1.08
  -1 -10 -16    3.97    0.97
   1 -10  16    3.70    1.79
  -1 -10 -16    4.20    0.95
   1 -10 -16    3.29    0.88
  -1 -10  16    4.87    1.93
   1 -10 -16    4.32    1.02
   1 -10 -16    4.09    1.03
   1 -11  16   -0.15    1.15
  -1 -11 -16    1.21    0.72
  -1 -11 -16    1.14    0.73
  -1 -11 -16   -0.14    0.60
   1 -11 -16    1.51    0.79
   1 -11 -16    1.43    0.80
  -1 -11  16   -1.94    1.02
   1 -11 -16   -0.40    0.45
  -1   0 -17    0.17    0.46
  -1   0 -17    0.15    0.20
   1   0  17   -0.23    0.54
  -1   0 -17    0.16    0.20
   1   0 -17    0.11    0.36
   1   0 -17   -0.11    0.18
  -1   0 -17   -0.43    0.25
   1   0 -17   -0.10    0.19
  -1   0  17   -0.43    0.55
   1   1 -17   -0.17    0.14
  -1  -1 -17   -0.29    0.28
  -1  -1 -17   -0.70    0.39
  -1   1  17   -0.43    0.46
   1   1 -17   -0.19    0.14
   1   1 -17    0.04    0.35
   1  -1  17    0.77    0.72
  -1  -1 -17   -0.29    0.19
  -1  -1 -17   -0.28    0.19
   1  -1 -17    0.07    0.21
  -1   1 -17   -0.18    0.15
   1  -1 -17    0.07    0.21
  -1  -1  17    0.20    0.73
  -1   1 -17    0.76    0.53
  -1   1 -17   -0.19    0.15
  -1   1 -17   -0.41    0.35
   1  -1 -17   -0.04    0.29
   1   1  17    0.06    0.50
  -1  -2 -17   -0.16    0.40
  -1   2  17    0.47    0.45
  -1  -2 -17    0.73    0.37
   1   2 -17    0.45    0.21
  -1  -2 -17   -0.08    0.33
   1   2 -17   -0.24    0.35
  -1  -2 -17    0.78    0.37
   1  -2  17    0.37    0.76
  -1   2 -17    0.06    0.55
  -1  -2  17    2.04    1.02
   1  -2 -17    0.80    0.38
   1  -2 -17    0.84    0.37
  -1   2 -17    0.39    0.19
   1  -2 -17   -0.19    0.57
   1  -2 -17    0.56    0.42
  -1   2 -17    0.60    0.43
   1   2  17    0.42    0.43
   1   3 -17   -0.30    0.15
   1   3 -17   -0.03    0.38
  -1   3  17    0.60    0.27
  -1  -3 -17    0.33    0.55
   1  -3  17   -0.94    0.74
  -1  -3 -17   -0.06    0.34
  -1  -3 -17    0.15    0.25
  -1  -3 -17    0.14    0.25
   1  -3 -17   -0.18    0.28
  -1   3 -17   -0.19    0.35
   1  -3 -17    0.31    0.45
  -1  -3  17   -0.37    0.86
   1  -3 -17    0.09    0.28
   1  -3 -17    0.09    0.29
   1   3  17    0.43    0.26
  -1  -4 -17   26.30    1.85
  -1  -4 -17   30.56    1.85
   1  -4  17   29.01    2.76
  -1  -4 -17   31.01    1.96
  -1  -4 -17   23.43    2.70
   1  -4 -17   27.86    1.78
  -1  -4  17   29.80    2.81
   1  -4 -17   28.19    1.88
   1  -4 -17   26.96    1.83
  -1  -5 -17    0.06    0.31
   1  -5  17    0.24    0.89
  -1  -5 -17    0.06    0.42
  -1  -5 -17    0.06    0.32
  -1  -5 -17    0.06    0.62
   1  -5 -17    0.48    0.37
  -1  -5  17    0.35    1.00
   1  -5 -17    0.45    0.38
   1  -5 -17    0.19    0.41
  -1  -6 -17    0.66    0.47
  -1  -6 -17    2.29    0.62
  -1  -6 -17    0.62    0.48
   1  -6  17    0.19    0.92
  -1  -6 -17    0.98    0.69
   1  -6 -17    1.27    0.58
   1  -6 -17    1.54    0.58
  -1  -6  17    2.13    1.24
   1  -6 -17    1.63    0.57
  -1  -7 -17    0.99    0.55
   1  -7  17   -0.85    0.91
  -1  -7 -17    0.93    0.56
  -1  -7 -17   -0.46    0.54
  -1  -7 -17   -0.05    0.42
   1  -7 -17   -0.16    0.38
  -1  -7  17   -0.73    1.00
   1  -7 -17   -0.17    0.38
   1  -7 -17    0.05    0.39
  -1  -8 -17   36.53    2.39
  -1  -8 -17   33.30    2.30
   1  -8  17   31.46    3.40
  -1  -8 -17   37.06    2.55
   1  -8 -17   30.20    2.36
   1  -8 -17   29.75    2.22
   1  -8 -17   35.21    2.31
  -1  -8  17   31.25    3.45
   1  -9  17    1.10    1.26
  -1  -9 -17    0.47    0.63
  -1  -9 -17    1.07    0.65
  -1  -9 -17    1.14    0.64
   1  -9 -17    1.84    0.79
   1  -9 -17    0.25    0.51
   1  -9 -17    1.94    0.78
  -1  -9  17   -1.43    1.07
  -1 -10 -17    0.14    0.60
  -1 -10 -17    0.13    0.60
   1 -10  17   -0.12    1.06
  -1 -10 -17   -0.14    0.54
   1 -10 -17    0.31    0.57
  -1 -10  17   -0.47    1.35
   1 -10 -17    0.29    0.58
   1 -10 -17    0.01    0.59
   1   0 -18    0.06    0.36
   1   0 -18   -0.02    0.20
  -1   0 -18   -0.03    0.16
  -1   0  18   -0.02    0.64
  -1   0 -18   -0.06    0.57
  -1   0 -18   -0.02    0.17
   1   0 -18   -0.02    0.20
   1   0  18   -0.30    0.58
  -1   0 -18    0.13    0.36
  -1  -1 -18    1.23    0.37
  -1  -1 -18    0.62    0.58
   1   1 -18    0.13    0.22
  -1  -1 -18    1.01    0.52
  -1   1  18    0.64    0.58
  -1  -1 -18    1.16    0.37
   1   1 -18    0.94    0.45
   1   1 -18    0.12    0.22
   1  -1  18   -0.45    0.64
   1   1  18    0.12    0.56
  -1   1 -18    0.86    0.25
  -1   1 -18    0.80    0.25
  -1   1 -18    1.89    0.90
   1  -1 -18    0.11    0.28
  -1  -1  18   -0.40    0.71
  -1   1 -18   -0.32    0.35
   1  -1 -18    0.10    0.28
   1  -1 -18   -0.02    0.40
   1  -2  18   -0.39    0.67
   1   2 -18    0.83    0.53
  -1  -2 -18    0.19    0.42
  -1   2  18    1.25    0.52
  -1  -2 -18    0.48    0.35
   1   2 -18    0.69    0.25
  -1  -2 -18    0.45    0.35
  -1  -2 -18   -0.40    0.65
   1  -2 -18    0.27    0.41
  -1   2 -18    0.85    0.50
  -1  -2  18   -0.46    0.75
   1  -2 -18    0.20    0.32
   1   2  18    0.53    0.47
   1  -2 -18    0.18    0.32
   1  -3  18   -0.02    0.79
   1   3 -18   -0.11    0.38
  -1  -3 -18   -0.02    0.29
  -1  -3 -18   -0.02    0.29
  -1  -3 -18    0.12    0.43
  -1  -3 -18    0.19    0.42
   1  -3 -18    0.25    0.34
   1  -3 -18   -0.08    0.39
  -1  -3  18    0.89    0.84
   1  -3 -18    0.24    0.35
  -1   3 -18    0.53    0.48
  -1  -4 -18    8.77    1.77
   1  -4  18   12.72    2.13
  -1  -4 -18   11.68    1.23
  -1  -4 -18   11.03    1.25
  -1  -4 -18   10.76    1.28
   1  -4 -18   10.02    1.18
   1  -4 -18    9.86    1.25
   1  -4 -18   10.63    1.17
  -1  -4  18    9.86    1.91
  -1  -5 -18    4.39    1.18
  -1  -5 -18    4.12    0.86
  -1  -5 -18    4.26    0.80
   1  -5  18    3.17    1.35
  -1  -5 -18    4.03    0.81
   1  -5 -18    3.47    0.75
  -1  -5  18    0.89    1.13
   1  -5 -18    4.10    0.85
   1  -5 -18    3.27    0.76
   1  -6  18    0.50    1.09
  -1  -6 -18    0.76    0.55
  -1  -6 -18    0.37    0.75
  -1  -6 -18    0.80    0.54
  -1  -6 -18    0.48    0.47
   1  -6 -18    1.58    0.61
   1  -6 -18    1.37    0.64
  -1  -6  18    0.22    1.15
   1  -6 -18    1.67    0.60
   1  -7  18   -0.88    1.03
  -1  -7 -18   -0.53    0.37
  -1  -7 -18    0.15    0.46
  -1  -7 -18   -0.51    0.38
  -1  -7  18   -1.64    0.94
   1  -7 -18    0.47    0.50
   1  -7 -18    0.50    0.49
   1  -7 -18   -0.40    0.38
   1  -8  18    0.08    1.20
  -1  -8 -18    1.66    0.64
  -1  -8 -18    0.89    0.60
  -1  -8 -18    0.94    0.59
   1  -8 -18   -0.42    0.47
   1  -8 -18    1.87    0.69
  -1  -8  18    0.42    1.23
   1  -8 -18   -0.40    0.48
  -1  -9 -18    0.68    0.68
  -1  -9 -18    0.62    0.64
  -1  -9 -18    0.59    0.65
   1  -9  18    0.53    1.25
   1  -9 -18    0.43    0.58
   1  -9 -18    0.45    0.57
  -1  -9  18    0.07    1.41
   1  -9 -18    0.47    0.55
   1   0 -19   -0.19    0.40
   1   0 -19   -0.05    0.22
  -1   0 -19    0.13    0.24
  -1   0 -19    0.67    0.75
  -1   0 -19   -0.03    0.40
   1   0  19   -0.84    0.55
   1   0 -19   -0.05    0.22
  -1   0  19   -0.35    0.65
  -1   0 -19    0.14    0.24
   1   1 -19    0.14    0.46
   1   1 -19    0.24    0.23
  -1  -1 -19   -0.02    0.64
   1  -1  19   -0.17    0.72
  -1  -1 -19    0.05    0.41
  -1  -1 -19    0.16    0.27
  -1  -1 -19    0.17    0.26
   1   1 -19    0.23    0.23
  -1   1  19    0.27    0.55
  -1   1 -19    1.01    0.51
   1  -1 -19    0.40    0.48
  -1  -1  19    0.22    0.69
   1   1  19   -0.30    0.51
   1  -1 -19    0.10    0.26
   1  -1 -19    0.11    0.26
   1   2 -19    2.07    0.67
   1  -2  19    1.82    0.97
  -1  -2 -19    0.99    0.45
  -1  -2 -19    0.37    0.38
  -1  -2 -19    0.39    0.37
  -1  -2 -19    1.60    0.98
   1  -2 -19    1.51    0.63
  -1  -2  19    1.23    0.99
  -1   2 -19    1.24    0.59
   1  -2 -19    2.63    0.55
   1  -2 -19    2.47    0.56
   1  -3  19   -0.31    0.89
  -1  -3 -19    0.03    0.31
  -1  -3 -19    0.03    0.31
  -1  -3 -19    0.01    0.67
  -1  -3 -19    0.34    0.36
   1   3 -19    0.89    0.55
  -1   3 -19    0.56    0.47
  -1  -3  19   -0.80    0.84
   1  -3 -19    0.31    0.38
   1  -3 -19    0.33    0.38
   1  -3 -19    0.44    0.48
  -1  -4 -19    4.60    1.40
  -1  -4 -19    6.29    0.93
  -1  -4 -19    5.93    0.94
   1  -4  19    5.58    1.60
  -1  -4 -19    7.51    1.11
  -1  -4  19    6.29    1.74
   1  -4 -19    8.46    1.05
   1  -4 -19    7.97    1.06
   1  -4 -19    8.01    1.16
   1  -5  19   -1.10    0.92
  -1  -5 -19    1.98    0.70
  -1  -5 -19    1.68    0.91
  -1  -5 -19    1.46    0.58
  -1  -5 -19    1.55    0.57
   1  -5 -19    0.77    0.47
   1  -5 -19    1.10    0.56
  -1  -5  19    0.98    1.24
   1  -5 -19    0.73    0.48
   1  -6  19   -0.81    1.07
  -1  -6 -19    0.61    0.52
  -1  -6 -19    0.06    0.35
  -1  -6 -19    0.06    0.36
   1  -6 -19   -0.14    0.35
  -1  -6  19    0.70    1.37
   1  -6 -19    0.42    0.51
   1  -6 -19   -0.13    0.35
   1  -7  19   -0.37    1.21
  -1  -7 -19    0.05    0.53
  -1  -7 -19   -0.09    0.45
  -1  -7 -19    0.05    0.52
   1  -7 -19   -0.02    0.52
   1  -7 -19   -0.02    0.51
  -1  -7  19   -1.11    1.00
   1  -7 -19   -0.89    0.38
  -1  -8 -19    0.89    0.65
  -1  -8 -19    0.84    0.66
   1  -8  19    0.33    1.36
  -1  -8 -19    1.85    0.74
  -1  -8  19    1.52    1.53
   1  -8 -19    1.56    0.72
   1  -8 -19    2.51    0.78
   1  -8 -19    2.37    0.79
   1   0 -20   -0.84    0.35
  -1   0  20   -0.38    0.66
  -1   0 -20   -0.27    0.46
   1   0 -20   -0.02    0.25
   1   0  20   -0.52    0.64
   1   0 -20   -0.02    0.25
   1   1 -20   -0.35    0.40
  -1  -1 -20   -0.36    0.36
  -1  -1 -20   -0.32    0.24
  -1  -1 -20   -0.34    0.24
   1  -1  20    0.32    0.85
  -1   1 -20   -0.18    0.42
  -1  -1  20   -0.18    0.77
   1  -1 -20    0.20    0.47
   1  -1 -20    0.19    0.29
   1  -1 -20    0.17    0.29
  -1  -2 -20   11.74    1.45
   1   2 -20    8.92    1.32
   1  -2  20   11.25    1.83
  -1  -2 -20   12.55    1.16
  -1  -2 -20   11.81    1.17
   1  -2 -20   10.57    1.07
  -1   2 -20    9.57    1.34
   1  -2 -20    9.93    1.08
   1  -2 -20    9.06    1.28
  -1  -2  20   10.08    1.80
   1  -3  20   -1.08    0.71
   1   3 -20   -0.13    0.51
  -1  -3 -20   -0.27    0.36
  -1  -3 -20   -0.25    0.37
  -1  -3 -20   -0.21    0.42
   1  -3 -20    0.20    0.40
  -1  -3  20   -1.74    0.78
   1  -3 -20    0.36    0.39
   1  -3 -20    0.34    0.40
  -1   3 -20   -0.10    0.38
  -1  -4 -20    1.70    0.68
  -1  -4 -20    1.27    0.54
   1  -4  20    0.81    1.15
  -1  -4 -20    1.34    0.53
  -1  -4  20    0.99    1.11
   1  -4 -20    0.91    0.60
   1  -4 -20    1.14    0.52
   1  -4 -20    1.07    0.53
  -1  -5 -20    0.86    0.52
  -1  -5 -20    0.91    0.51
   1  -5  20    0.03    1.20
  -1  -5 -20    0.84    0.60
   1  -5 -20    0.71    0.55
   1  -5 -20    1.23    0.54
  -1  -5  20   -0.78    1.03
   1  -5 -20    1.31    0.53
  -1  -6 -20   -0.37    0.45
   1  -6  20   -0.02    1.20
  -1  -6 -20    0.09    0.44
  -1  -6 -20    0.09    0.45
   1  -6 -20   -0.47    0.43
   1  -6 -20    0.24    0.48
   1  -6 -20   -0.44    0.43
  -1  -6  20   -1.08    1.13
  -1  -7 -20    1.62    0.65
   1  -7  20    0.24    1.38
  -1  -7 -20    1.71    0.64
  -1  -7 -20    1.84    0.76
   1  -7 -20    0.20    0.58
  -1  -7  20   -0.13    1.36
   1  -7 -20    1.69    0.68
   1  -7 -20    1.60    0.68
   1   0 -21    0.09    0.54
  -1   0 -21    0.46    0.57
  -1  -1 -21    0.48    0.54
   1   1 -21    0.19    0.36
   1  -1  21   -0.11    0.83
   1  -1 -21    0.84    0.67
  -1   1 -21    0.15    0.56
  -1  -1  21   -1.23    0.76
  -1  -2 -21    1.54    0.48
  -1  -2 -21    1.64    0.48
   1   2 -21    1.40    0.64
  -1  -2 -21    1.56    0.71
   1  -2  21   -0.07    0.92
   1  -2 -21    0.71    0.44
   1  -2 -21    1.92    0.76
   1  -2 -21    0.75    0.43
  -1  -2  21   -0.02    0.95
  -1   2 -21    2.28    0.76
   1  -3  21    0.86    1.11
  -1  -3 -21    2.80    0.66
  -1  -3 -21    3.06    0.88
  -1  -3 -21    2.98    0.66
  -1  -3  21    2.61    1.27
   1  -3 -21    2.04    0.60
   1  -3 -21    1.87    0.78
  -1   3 -21    2.03    0.77
   1  -3 -21    2.17    0.60
  -1  -4 -21    6.90    1.04
  -1  -4 -21    5.74    1.13
  -1  -4 -21    7.32    1.03
   1  -4  21    4.31    1.60
   1  -4 -21    7.57    1.22
   1  -4 -21    6.04    0.95
  -1  -4  21    3.99    1.58
   1  -4 -21    5.68    0.96
  -1  -5 -21    0.20    0.54
   1  -5  21   -1.01    1.19
  -1  -5 -21    0.66    0.63
  -1  -5 -21    0.21    0.53
   1  -5 -21    0.51    0.59
  -1  -5  21    1.72    1.41
   1  -5 -21    0.55    0.58
   1  -5 -21    0.00    0.57
  -1  -6 -21    0.21    0.52
  -1  -6 -21    0.57    0.60
  -1  -6 -21    0.19    0.53
   1  -6  21   -1.03    1.27
  -1  -6  21   -1.23    1.29
   1  -6 -21    0.46    0.50
   1  -6 -21    0.13    0.62
   1  -6 -21    0.43    0.51
  -1   0 -22    8.57    1.36
   1   0 -22    7.42    1.29
   1   1 -22    0.18    0.58
  -1  -1 -22   -0.23    0.56
   1  -1 -22   -0.30    0.56
  -1   1 -22   -0.05    0.54
   1  -2  22   18.78    3.34
  -1  -2 -22   16.73    1.87
   1   2 -22   16.87    1.93
  -1   2 -22   17.85    1.97
   1  -2 -22   15.84    1.83
  -1  -2  22   16.53    2.26
   1  -3  22   -1.74    0.77
  -1  -3 -22    0.06    0.55
   1  -3 -22    0.19    0.59
   1  -3 -22   -0.01    0.41
  -1  -3  22   -1.59    0.78
   1  -3 -22   -0.01    0.41
  -1  -4 -22    0.23    0.49
   1  -4  22   -1.35    1.04
  -1  -4 -22    0.22    0.49
  -1  -4 -22    0.41    0.59
  -1  -4  22   -2.49    0.96
   1  -4 -22    0.45    0.50
   1  -4 -22   -0.04    0.54
   1  -4 -22    0.48    0.50
  -2   0   0   -0.01    0.03
   2   0   0    0.04    0.05
  -2  -1   0   -0.12    0.05
   2  -1   0   -0.14    0.02
  -2   1   0   -0.19    0.05
   2  -1   0   -0.16    0.03
   2  -1   0   -0.12    0.02
   2   1   0   -0.23    0.05
  -2   1   0   -0.10    0.04
   2  -1   0   -0.14    0.02
  -2   1   0   -0.10    0.04
  -2  -2   0    7.58    0.55
  -2   2   0    8.30    0.44
   2  -2   0    7.15    0.42
   2  -2   0    7.27    0.44
  -2   2   0    8.47    0.46
   2   2   0    8.64    0.59
  -2  -3   0   -0.06    0.24
   2  -3   0   -0.20    0.12
   2  -3   0   -0.19    0.12
   2  -4   0    0.61    0.20
  -2  -4   0    0.72    0.39
   2  -4   0    0.64    0.20
  -2  -5   0   -0.23    0.28
   2  -5   0   -0.05    0.14
   2  -5   0   -0.05    0.14
   2  -6   0    2.66    0.44
   2  -6   0    2.80    0.43
  -2  -6   0    2.57    0.68
  -2  -7   0   -0.47    0.41
   2  -7   0    0.10    0.20
   2  -7   0    0.10    0.20
   2  -8   0    4.11    0.66
   2  -8   0    5.05    0.68
   2  -8   0    4.80    0.69
  -2  -8   0    5.08    1.00
  -2  -9   0   -0.65    0.41
   2  -9   0    0.00    0.24
   2  -9   0    0.00    0.25
   2  -9   0   -0.04    0.25
   2 -10   0    1.86    0.52
  -2 -10   0    3.74    1.04
   2 -10   0    1.77    0.53
   2 -10   0    2.15    0.58
   2 -10   0    2.56    0.70
   2 -11   0    0.17    0.35
  -2 -11   0    0.23    0.68
  -2 -11   0    0.25    0.38
   2 -11   0   -0.20    0.27
   2 -11   0    0.18    0.34
   2 -11   0    0.43    0.43
   2 -12   0  100.26    5.30
   2 -12   0   99.73    4.65
  -2 -12   0   99.07    5.16
   2 -12   0   97.96    5.46
  -2 -12   0   95.96    5.35
   2 -12   0   98.10    4.48
   2 -12   0   90.79    4.54
  -2 -12   0   90.49    4.65
   2 -13   0    0.39    0.44
  -2 -13   0   -0.05    0.39
  -2 -13   0   -0.41    0.31
  -2 -13   0   -0.39    0.32
   2 -13   0   -0.40    0.28
   2 -13   0   -0.42    0.28
   2 -13   0   -0.15    0.51
  -2 -13   0    0.05    0.40
   2 -13   0   -0.07    0.37
  -2 -13   0   -1.28    0.58
  -2 -14   0    0.51    0.52
   2 -14   0    1.02    0.59
  -2 -14   0    0.36    0.47
   2 -14   0    0.67    0.77
   2 -14   0    0.33    0.47
   2 -14   0    0.31    0.48
  -2 -14   0    0.34    0.48
   2 -14   0    0.97    0.52
  -2 -14   0    0.65    0.56
  -2 -14   0    0.10    0.92
  -2 -15   0    0.08    0.50
   2 -15   0    0.11    0.48
  -2 -15   0   -0.30    0.50
  -2 -15   0    0.08    0.50
   2 -15   0   -0.08    0.83
  -2 -15   0   -1.00    0.76
   2 -15   0    0.03    0.59
  -2 -15   0   -0.02    0.44
   2 -15   0   -0.11    0.46
   2 -15   0    0.11    0.47
   2   0   1   -0.07    0.03
   2   0  -1   -0.10    0.02
  -2   0   1   -0.10    0.02
  -2   0   1   -0.12    0.02
  -2   0   1   -0.10    0.02
  -2   0  -1   -0.10    0.03
   2   0  -1   -0.10    0.02
   2   0   1   -0.10    0.02
  -2   0  -1   -0.10    0.02
   2   0  -1   -0.07    0.04
  -2   0   1   -0.07    0.04
   2   0  -1   -0.05    0.02
   2  -1   1   -0.05    0.02
   2  -1   1   -0.08    0.02
   2  -1   1   -0.08    0.02
   2  -1   1   -0.09    0.04
  -2  -1  -1    0.02    0.07
  -2  -1  -1   -0.09    0.03
   2   1  -1    0.38    0.14
   2  -1  -1    0.04    0.06
   2  -1  -1    0.07    0.06
   2  -1  -1   -0.02    0.04
   2  -1  -1    0.04    0.06
  -2  -1   1   -0.03    0.09
  -2  -1   1    0.02    0.04
   2   2  -1    2.34    0.38
  -2   2   1    2.32    0.25
  -2   2   1    3.12    0.25
  -2   2   1    2.21    0.25
   2  -2   1    1.95    0.27
  -2  -2  -1    2.16    0.28
   2  -2   1    2.27    0.18
   2  -2   1    2.31    0.19
  -2   2  -1    1.84    0.26
   2  -2  -1    2.54    0.26
   2  -2  -1    1.85    0.21
  -2  -2   1    2.35    0.39
   2  -2  -1    2.40    0.27
   2  -3   1    0.95    0.18
  -2  -3  -1    0.66    0.29
   2  -3   1    0.52    0.21
  -2   3   1    0.86    0.13
   2  -3   1    0.90    0.18
   2  -3  -1    0.85    0.22
   2  -3  -1    0.96    0.20
   2  -3  -1    0.90    0.22
  -2  -3   1    0.96    0.39
   2  -4   1    8.34    0.73
  -2  -4  -1    7.61    0.75
  -2  -4   1    7.83    0.85
   2  -4  -1    8.30    0.59
   2  -4  -1    8.35    0.59
   2  -4  -1    8.51    0.64
   2  -5   1    0.08    0.21
  -2  -5  -1   -0.07    0.30
   2  -5  -1    0.11    0.19
   2  -5  -1   -0.03    0.15
   2  -5  -1    0.10    0.19
  -2  -5   1   -0.24    0.30
  -2  -6  -1    1.50    0.51
   2  -6   1    1.17    0.37
   2  -6  -1    1.01    0.31
   2  -6  -1    1.06    0.31
   2  -6  -1    0.99    0.31
  -2  -6   1    1.26    0.56
  -2  -7  -1   -0.31    0.37
   2  -7   1   -0.01    0.21
   2  -7   1    0.02    0.20
   2  -7   1    0.02    0.20
  -2  -7   1    0.23    0.09
  -2  -7   1   -0.03    0.43
   2  -7  -1    0.08    0.20
   2  -7  -1    0.09    0.21
   2  -7  -1    0.09    0.22
  -2  -8  -1    0.57    0.51
  -2  -8  -1    0.34    0.10
   2  -8   1    0.56    0.28
  -2  -8  -1    0.56    0.35
   2  -8   1    0.95    0.40
   2  -8   1    0.59    0.27
  -2  -8   1    0.25    0.62
   2  -8  -1    0.52    0.34
   2  -8  -1    0.19    0.29
   2  -8  -1    0.20    0.28
   2  -9   1    0.50    0.37
   2  -9   1    0.51    0.31
  -2  -9  -1   -0.07    0.48
  -2  -9  -1    0.12    0.35
   2  -9   1    0.54    0.30
   2  -9  -1    0.41    0.30
   2  -9  -1   -0.10    0.21
  -2  -9   1   -0.13    0.51
   2  -9  -1   -0.10    0.22
   2 -10   1    0.12    0.30
   2 -10   1    0.13    0.29
   2 -10   1    0.50    0.42
  -2 -10  -1   -0.20    0.54
  -2 -10  -1    0.68    0.44
  -2 -10   1    0.25    0.65
   2 -10  -1   -0.48    0.25
   2 -10  -1   -0.08    0.28
   2 -10  -1   -0.08    0.28
  -2 -11  -1    0.05    0.55
   2 -11   1   -0.11    0.33
  -2 -11  -1    0.18    0.41
   2 -11   1    0.40    0.36
   2 -11   1    0.37    0.37
   2 -11   1    0.66    0.45
  -2 -11   1    0.97    0.49
   2 -11  -1    0.11    0.39
  -2 -11   1    0.96    0.71
   2 -11  -1    0.05    0.32
   2 -11  -1   -0.29    0.26
   2 -11  -1    0.05    0.32
   2 -12   1   26.16    1.90
   2 -12   1   28.01    1.84
  -2 -12  -1   31.16    2.00
  -2 -12  -1   31.76    2.14
   2 -12   1   30.28    2.67
   2 -12   1   29.30    2.42
  -2 -12  -1   28.89    2.08
   2 -12   1   28.47    1.95
  -2 -12  -1   30.23    2.56
   2 -12  -1   23.67    2.34
   2 -12  -1   27.54    1.90
  -2 -12   1   30.67    2.69
   2 -12  -1   30.21    2.55
   2 -12  -1   28.35    1.99
  -2 -12   1   29.63    2.32
   2 -12  -1   28.00    2.03
  -2 -12   1   26.53    2.00
  -2 -13  -1    3.09    1.08
   2 -13   1    2.33    0.80
   2 -13   1    2.47    0.72
  -2 -13  -1    2.60    0.80
   2 -13   1    3.08    0.71
   2 -13   1    3.26    0.70
   2 -13   1    3.43    1.21
  -2 -13  -1    2.22    0.73
  -2 -13  -1    2.74    0.78
  -2 -13   1    1.71    0.61
  -2 -13   1    1.62    0.62
   2 -13  -1    1.20    0.54
   2 -13  -1    1.38    0.86
  -2 -13   1    2.60    1.17
  -2 -13   1    2.80    0.77
  -2 -13   1    2.06    0.69
   2 -13  -1    2.88    0.91
   2 -13  -1    1.27    0.53
   2 -13  -1    2.21    0.68
  -2 -14  -1    0.05    0.43
  -2 -14  -1    0.42    0.51
   2 -14   1    1.20    0.56
   2 -14   1    1.27    0.56
   2 -14   1    0.77    0.88
  -2 -14  -1    0.29    0.90
  -2 -14  -1    0.06    0.42
   2 -14   1    0.56    0.52
  -2 -14  -1    0.12    0.52
   2 -14   1   -0.10    0.44
  -2 -14   1    0.95    0.61
   2 -14  -1    1.60    0.57
  -2 -14   1    0.29    0.94
  -2 -14   1    0.54    0.50
   2 -14  -1    1.02    0.96
   2 -14  -1    1.31    0.55
  -2 -14   1    0.56    0.49
  -2 -14   1   -0.04    0.42
   2 -14  -1    1.37    0.66
   2 -14  -1    1.52    0.58
   2 -15   1    0.24    0.41
  -2 -15  -1    0.06    0.94
   2 -15   1    0.43    0.47
  -2 -15  -1   -0.18    0.46
  -2 -15  -1    0.31    0.59
   2 -15   1    0.22    0.41
   2 -15   1   -0.19    0.53
  -2 -15  -1   -0.13    0.49
   2 -15   1    0.20    0.70
  -2 -15  -1   -0.19    0.45
  -2 -15   1   -0.16    0.44
  -2 -15   1   -0.81    0.49
  -2 -15   1   -0.15    0.45
  -2 -15   1    0.23    0.51
   2 -15  -1   -0.44    0.44
   2 -15  -1    0.21    0.48
   2 -15  -1   -0.18    0.50
  -2 -15   1   -1.46    0.91
   2 -15  -1    0.21    0.85
   2 -15  -1   -0.46    0.44
   2   0   2   -0.05    0.06
   2   0   2   -0.07    0.04
  -2   0   2    0.03    0.05
   2   0  -2   -0.06    0.04
   2   0  -2   -0.14    0.06
  -2   0   2    0.03    0.05
  -2  -1  -2    6.17    0.44
  -2  -1  -2    6.22    0.38
   2   1  -2    5.39    0.48
  -2   1   2    6.70    0.35
  -2   1   2    5.28    0.36
  -2   1   2    5.20    0.35
  -2   1   2    6.44    0.42
   2   1  -2    6.53    0.30
  -2   1   2    6.45    0.37
  -2  -1   2    5.91    0.47
  -2   1  -2    5.92    0.30
   2  -1  -2    6.37    0.38
   2   1   2    5.19    0.37
  -2   1  -2    6.47    0.39
   2  -1  -2    6.27    0.36
   2  -2   2    6.38    0.45
  -2   2   2    5.87    0.41
  -2   2   2    5.41    0.42
  -2   2   2    5.31    0.39
   2  -2   2    5.91    0.29
   2   2  -2    6.02    0.57
   2  -2   2    6.00    0.30
  -2  -2  -2    5.19    0.42
  -2  -2  -2    5.74    0.35
  -2   2   2    6.19    0.40
   2  -2  -2    6.06    0.44
  -2  -2   2    6.01    0.33
   2   2   2    5.71    0.45
  -2   2  -2    5.77    0.45
   2  -2  -2    5.97    0.42
  -2  -2   2    5.37    0.59
   2  -2  -2    6.03    0.38
  -2  -3  -2    0.99    0.27
   2  -3   2    0.71    0.15
  -2   3   2    0.65    0.20
  -2  -3  -2    0.77    0.24
   2  -3   2    0.39    0.19
   2  -3   2    0.74    0.15
   2  -3  -2    0.86    0.22
   2  -3  -2    0.87    0.21
  -2  -3   2    0.70    0.16
   2  -3  -2    0.81    0.23
  -2   3  -2    0.67    0.20
  -2  -3   2    0.57    0.39
  -2  -4  -2    7.95    0.71
   2  -4   2   10.10    0.77
  -2  -4  -2    9.41    0.69
  -2  -4   2    8.49    0.95
   2  -4  -2    8.92    0.64
  -2   4  -2    9.39    0.52
   2  -4  -2    9.10    0.68
   2  -4  -2   10.41    0.66
  -2  -5  -2    3.72    0.54
   2  -5   2    3.28    0.50
  -2  -5  -2    4.28    0.63
   2  -5  -2    4.08    0.50
   2  -5  -2    4.18    0.53
   2  -5  -2    3.97    0.54
  -2  -5   2    4.33    0.80
   2  -6   2    4.21    0.62
  -2  -6  -2    3.44    0.65
  -2  -6  -2    3.39    0.55
   2  -6  -2    4.70    0.60
  -2  -6   2    2.74    0.79
   2  -6  -2    4.00    0.55
  -2  -6   2    4.04    0.33
   2  -6  -2    4.46    0.61
  -2  -7  -2    0.28    0.27
   2  -7   2    0.73    0.27
   2  -7   2    0.77    0.27
   2  -7   2    0.78    0.32
  -2  -7  -2    1.12    0.50
   2  -7  -2    0.59    0.30
   2  -7  -2    0.86    0.33
   2  -7  -2    0.62    0.30
  -2  -7   2    0.42    0.60
   2  -8   2    1.26    0.34
   2  -8   2    0.81    0.39
   2  -8   2    1.20    0.35
  -2  -8  -2    0.82    0.39
  -2  -8  -2    1.27    0.62
   2  -8  -2    1.43    0.41
  -2  -8   2    1.17    0.75
   2  -8  -2    0.70    0.35
  -2  -8   2    1.27    0.43
   2  -8  -2    0.66    0.36
   2  -9   2    0.04    0.24
  -2  -9  -2   -0.09    0.51
   2  -9   2   -0.12    0.23
   2  -9   2    0.04    0.25
  -2  -9  -2   -0.07    0.29
  -2  -9   2    0.15    0.31
   2  -9  -2    0.12    0.28
   2  -9  -2    0.12    0.28
   2  -9  -2    0.12    0.28
  -2  -9   2    1.09    0.68
   2 -10   2    0.38    0.30
   2 -10   2    0.34    0.36
  -2 -10  -2   -0.08    0.38
   2 -10   2    0.36    0.30
  -2 -10  -2    0.33    0.52
  -2 -10   2    0.14    0.31
   2 -10  -2    0.86    0.43
   2 -10  -2    0.82    0.44
   2 -10  -2    0.72    0.41
  -2 -10   2    0.08    0.62
   2 -11   2    0.04    0.31
   2 -11   2    0.12    0.37
  -2 -11  -2    0.61    0.41
   2 -11   2    0.04    0.31
  -2 -11  -2   -0.70    0.46
   2 -11  -2    0.46    0.38
  -2 -11   2   -0.11    0.72
  -2 -11   2    0.32    0.36
   2 -11  -2    0.47    0.46
   2 -11  -2    0.49    0.46
  -2 -12  -2    0.77    0.46
   2 -12   2    0.65    0.47
  -2 -12  -2    0.73    0.47
   2 -12   2    0.76    0.48
   2 -12   2    1.20    0.56
   2 -12   2    0.80    0.47
  -2 -12  -2    0.73    0.77
   2 -12   2   -0.01    0.60
  -2 -12  -2    1.13    0.56
  -2 -12   2    0.50    0.41
   2 -12  -2    1.27    0.75
   2 -12  -2    0.78    0.48
  -2 -12   2    0.73    0.84
   2 -12  -2    0.86    0.48
   2 -12  -2    0.82    0.49
   2 -13   2    1.12    0.91
   2 -13   2    0.65    0.38
   2 -13   2    1.05    0.53
  -2 -13  -2    0.34    0.44
   2 -13   2    0.29    0.41
   2 -13   2    0.61    0.38
  -2 -13  -2   -0.45    0.66
  -2 -13  -2    0.98    0.55
  -2 -13  -2    0.93    0.56
   2 -13  -2    1.58    0.73
  -2 -13   2    0.03    0.36
  -2 -13   2    0.59    0.46
  -2 -13   2    0.97    0.46
  -2 -13   2    1.01    0.45
   2 -13  -2    0.34    0.51
   2 -13  -2    0.41    0.54
   2 -13  -2    0.36    0.50
  -2 -13   2    0.48    0.85
   2 -13  -2    0.21    0.37
   2 -14   2    1.99    0.81
   2 -14   2    2.16    0.67
  -2 -14  -2    3.39    0.83
   2 -14   2    2.78    1.22
   2 -14   2    2.29    0.66
  -2 -14  -2    4.20    1.35
  -2 -14  -2    3.22    0.85
   2 -14   2    1.15    0.64
  -2 -14  -2    3.26    0.97
  -2 -14   2    1.20    0.67
   2 -14  -2    3.07    0.80
  -2 -14   2    1.85    0.61
  -2 -14   2    3.06    1.30
   2 -14  -2    2.81    0.98
  -2 -14   2    1.76    0.62
   2 -14  -2    3.77    1.22
  -2 -14   2    1.79    0.79
   2 -14  -2    1.85    0.68
   2 -14  -2    3.24    0.79
   2 -15   2    0.88    0.67
   2 -15   2    1.89    0.69
  -2 -15  -2    1.09    0.55
  -2 -15  -2    1.37    0.75
   2 -15   2    1.05    0.55
  -2 -15  -2    0.91    0.63
   2 -15   2    1.90    1.19
   2 -15   2    1.11    0.54
  -2 -15  -2    0.86    0.65
   2 -15  -2    0.57    0.93
  -2 -15   2    1.47    0.67
   2 -15  -2    0.79    0.64
  -2 -15   2   -0.26    1.06
  -2 -15   2    1.55    0.66
  -2 -15   2    1.21    0.71
  -2 -15   2    0.52    0.61
   2 -15  -2    2.78    0.81
   2 -15  -2    2.63    0.83
   2 -15  -2    1.42    0.70
  -2   0   3   -0.03    0.07
  -2   0  -3    0.03    0.12
   2   0  -3   -0.01    0.07
  -2   0   3   -0.27    0.14
   2   0  -3   -0.07    0.15
  -2   0   3   -0.03    0.07
   2   0  -3    0.02    0.09
  -2   0  -3    0.10    0.09
   2   0   3   -0.09    0.16
  -2   0   3    0.02    0.09
   2   0  -3   -0.01    0.07
  -2   0   3    0.07    0.12
   2   0   3    0.02    0.09
   2   1  -3    4.75    0.27
   2   1  -3    4.45    0.30
  -2   1   3    4.76    0.42
  -2  -1  -3    5.05    0.52
  -2   1   3    5.40    0.37
   2   1  -3    4.89    0.53
   2  -1   3    5.17    0.39
   2  -1   3    5.36    0.31
  -2   1   3    4.55    0.34
   2   1  -3    4.32    0.32
  -2   1   3    4.62    0.36
  -2  -1  -3    4.66    0.36
  -2   1   3    4.85    0.34
  -2  -1   3    4.99    0.27
  -2  -1   3    4.73    0.42
   2  -1  -3    4.62    0.33
   2  -1  -3    5.38    0.34
  -2  -1   3    4.95    0.53
  -2  -1   3    4.99    0.26
   2  -1  -3    4.80    0.38
  -2   1  -3    5.12    0.38
   2  -1  -3    5.46    0.36
   2   1   3    4.45    0.37
  -2  -1   3    4.85    0.34
  -2   1  -3    4.96    0.31
   2  -2   3   24.22    0.92
   2  -2   3   24.17    1.03
  -2   2   3   23.42    1.11
  -2   2   3   24.45    1.17
  -2   2   3   24.53    1.18
   2   2  -3   23.74    1.01
   2  -2   3   23.95    0.91
   2   2  -3   23.56    1.41
  -2  -2  -3   24.93    1.17
  -2   2   3   24.07    1.13
   2  -2   3   24.71    1.14
   2  -2  -3   24.93    1.18
  -2  -2   3   24.22    0.99
   2  -2  -3   24.54    1.14
  -2  -2   3   25.55    0.99
   2  -2  -3   23.64    1.07
   2  -2  -3   24.31    1.10
  -2   2  -3   25.37    1.17
   2   2   3   24.68    1.19
   2  -2  -3   25.09    1.20
  -2  -2   3   26.35    1.21
  -2  -2   3   25.62    1.42
   2  -3   3    4.37    0.42
  -2  -3  -3    3.40    0.32
   2  -3   3    2.89    0.22
  -2   3   3    2.50    0.35
   2  -3   3    2.95    0.23
  -2  -3  -3    3.70    0.44
   2   3   3    3.21    0.44
   2  -3  -3    2.46    0.37
  -2  -3   3    3.21    0.28
   2  -3  -3    2.53    0.36
   2  -3  -3    3.12    0.36
  -2  -3   3    2.37    0.59
  -2   3  -3    3.02    0.37
  -2  -3   3    2.64    0.34
   2  -3  -3    2.59    0.36
   2  -4   3    0.88    0.24
  -2  -4  -3    1.83    0.36
  -2   4   3    1.56    0.33
  -2  -4  -3    1.62    0.33
  -2  -4   3    1.49    0.28
   2  -4  -3    1.47    0.29
   2  -4  -3    1.34    0.31
  -2   4  -3    1.17    0.28
  -2  -4   3    1.30    0.23
  -2  -4   3    1.08    0.47
   2  -4  -3    1.27    0.32
  -2  -5  -3    1.13    0.36
  -2  -5  -3    1.31    0.34
   2  -5   3    1.25    0.32
  -2  -5   3    1.24    0.28
   2  -5  -3    1.70    0.38
  -2  -5   3    1.83    0.29
   2  -5  -3    1.28    0.30
   2  -5  -3    1.62    0.39
  -2  -5   3    1.77    0.63
  -2  -6  -3   11.97    0.98
   2  -6   3   13.90    1.05
  -2  -6  -3   11.69    0.95
  -2  -6   3   10.89    0.90
  -2  -6   3   13.61    0.74
   2  -6  -3   12.34    0.92
   2  -6  -3   12.58    0.99
   2  -6  -3   11.64    0.87
  -2  -6   3   11.44    1.45
   2  -7   3    3.52    0.48
  -2  -7  -3    3.01    0.58
  -2  -7  -3    2.96    0.65
   2  -7   3    2.43    0.51
   2  -7   3    3.70    0.47
   2  -7  -3    3.32    0.57
  -2  -7   3    3.27    0.90
   2  -7  -3    3.15    0.59
   2  -7  -3    3.53    0.56
  -2  -7   3    2.70    0.48
   2  -8   3    0.28    0.23
  -2  -8  -3    0.12    0.44
  -2  -8  -3    0.35    0.19
   2  -8   3    0.67    0.33
   2  -8   3    0.29    0.23
  -2  -8  -3    0.02    0.25
   2  -8  -3    0.38    0.27
   2  -8  -3   -0.20    0.21
  -2  -8   3    0.41    0.26
   2  -8  -3   -0.19    0.22
  -2  -8   3    0.71    0.68
   2  -9   3    2.39    0.61
  -2  -9  -3    3.69    0.71
  -2  -9  -3    2.53    0.77
   2  -9   3    2.25    0.46
   2  -9   3    2.13    0.47
  -2  -9  -3    2.88    0.36
   2  -9  -3    2.60    0.65
  -2  -9   3    2.84    0.58
  -2  -9   3    3.01    1.03
   2  -9  -3    2.23    0.53
   2  -9  -3    2.74    0.64
   2 -10   3    4.77    0.67
   2 -10   3    4.61    0.87
   2 -10   3    4.53    0.69
  -2 -10  -3    5.99    1.11
  -2 -10  -3    6.32    1.00
  -2 -10   3    5.48    0.88
  -2 -10   3    6.27    1.42
   2 -10  -3    5.78    0.91
   2 -10  -3    6.40    0.88
   2 -10  -3    6.09    0.90
   2 -11   3    0.73    0.50
   2 -11   3    0.60    0.39
  -2 -11  -3    0.69    0.41
   2 -11   3    0.64    0.38
   2 -11   3    1.93    0.87
  -2 -11  -3    1.12    0.69
  -2 -11   3    0.91    0.46
  -2 -11   3    0.17    0.72
   2 -11  -3    0.16    0.38
   2 -11  -3    1.37    0.50
   2 -11  -3    0.17    0.37
   2 -12   3    0.94    0.40
  -2 -12  -3    2.35    0.74
  -2 -12  -3    1.98    0.90
   2 -12   3    0.89    0.41
   2 -12   3    3.49    1.15
  -2 -12  -3    1.85    0.63
  -2 -12  -3    1.75    0.64
   2 -12   3    1.45    0.59
   2 -12  -3    2.22    0.72
   2 -12  -3    2.40    0.69
  -2 -12   3    1.37    0.56
  -2 -12   3    1.12    0.93
   2 -12  -3    2.43    0.87
   2 -12  -3    2.35    0.71
   2 -13   3    1.78    0.52
  -2 -13  -3    1.60    0.97
   2 -13   3    2.33    1.17
   2 -13   3    1.99    0.65
  -2 -13  -3    2.76    0.77
   2 -13   3    1.68    0.53
  -2 -13  -3    1.58    0.69
  -2 -13  -3    1.66    0.68
   2 -13   3    2.58    0.67
   2 -13  -3    2.33    0.71
   2 -13  -3    2.22    0.70
   2 -13  -3    2.21    0.72
  -2 -13   3    1.17    1.05
   2 -13  -3    2.42    1.00
  -2 -13   3    1.83    0.57
  -2 -13   3    1.74    0.58
  -2 -13   3    2.16    0.68
   2 -14   3   -0.06    0.47
   2 -14   3    0.27    0.39
   2 -14   3   -0.26    0.75
   2 -14   3    0.65    0.41
   2 -14   3    0.61    0.41
  -2 -14  -3    0.45    0.51
  -2 -14  -3   -0.13    0.45
  -2 -14  -3   -0.47    0.75
  -2 -14  -3   -0.14    0.44
   2 -14  -3    1.02    0.55
  -2 -14   3   -0.04    0.44
  -2 -14   3   -0.45    0.35
   2 -14  -3    0.16    0.74
   2 -14  -3    0.97    0.56
  -2 -14   3   -0.61    0.86
  -2 -14   3   -0.02    0.39
   2 -14  -3   -0.40    0.40
  -2 -14   3   -0.02    0.40
   2 -14  -3    0.61    0.62
   2 -15   3    2.11    1.14
  -2 -15  -3    0.74    0.62
   2 -15   3    0.43    0.59
   2 -15   3    0.26    0.63
  -2 -15  -3    0.19    0.61
  -2 -15  -3    0.50    0.60
  -2 -15  -3    0.71    0.63
  -2 -15   3   -0.18    0.44
  -2 -15   3    0.93    0.61
   2 -15  -3    1.32    0.69
   2 -15  -3    1.46    0.65
   2 -15  -3   -0.09    0.58
   2 -15  -3    1.38    0.66
  -2 -15   3    1.23    1.22
  -2 -15   3   -0.19    0.43
   2   0  -4    0.23    0.11
   2   0  -4    0.25    0.11
  -2   0  -4    0.10    0.12
   2   0   4    0.44    0.15
  -2   0  -4    0.72    0.27
   2   0  -4    0.56    0.16
   2   0   4    0.51    0.28
  -2   0   4    0.37    0.12
  -2   0   4    0.11    0.21
   2   0  -4    0.31    0.21
  -2   0   4    0.35    0.13
  -2   0   4    0.28    0.12
  -2   0   4    0.57    0.29
   2   0  -4    0.43    0.26
   2   1  -4    0.38    0.17
   2   1  -4    0.15    0.08
  -2   1   4    0.14    0.13
  -2  -1  -4    0.27    0.30
   2   1  -4    0.11    0.08
   2   1  -4    0.09    0.14
   2  -1   4    0.52    0.23
  -2   1   4   -0.12    0.17
  -2  -1  -4    0.07    0.14
  -2   1   4   -0.04    0.09
  -2   1   4   -0.11    0.18
  -2   1   4    0.13    0.13
   2  -1   4    0.10    0.11
   2   1  -4   -0.08    0.27
  -2  -1   4   -0.10    0.12
  -2  -1   4    0.21    0.14
  -2  -1   4    0.00    0.07
   2  -1  -4    0.07    0.20
  -2   1  -4    0.01    0.10
  -2   1  -4    0.00    0.06
   2  -1  -4    0.26    0.22
  -2  -1   4    0.00    0.07
   2  -1  -4    0.05    0.13
   2   1   4    0.21    0.15
   2  -1  -4   -0.04    0.13
   2  -1  -4    0.05    0.13
  -2  -1   4    0.58    0.34
  -2   1  -4    0.00    0.06
  -2   1  -4    0.03    0.17
  -2   2   4  306.35   11.67
   2  -2   4  321.41   11.75
  -2  -2  -4  315.67   11.79
  -2   2   4  314.14   11.82
   2  -2   4  328.52   11.66
   2   2  -4  313.60   11.58
   2   2  -4  318.42   11.61
  -2   2   4  308.13   11.76
   2   2  -4  317.75   12.17
  -2   2   4  310.50   11.75
   2  -2  -4  308.64   11.76
  -2  -2   4  317.81   12.16
  -2  -2   4  328.24   11.57
  -2  -2   4  325.72   11.89
  -2   2  -4  307.42   11.66
   2  -2  -4  313.39   11.81
   2   2   4  323.82   11.83
  -2  -2   4  315.82   11.61
  -2   2  -4  322.43   11.78
   2  -2  -4  324.95   11.91
   2  -2  -4  331.93   11.74
  -2  -2   4  319.38   11.72
   2  -2  -4  331.91   11.69
  -2  -3  -4    0.13    0.19
   2  -3   4    0.06    0.06
  -2   3   4   -0.01    0.16
   2  -3   4    0.03    0.13
   2   3  -4    0.16    0.10
   2  -3   4    0.06    0.06
  -2  -3  -4    0.22    0.09
   2  -3   4    0.32    0.17
  -2  -3   4    0.08    0.18
  -2   3  -4    0.27    0.15
  -2  -3   4    0.20    0.12
   2  -3  -4    0.26    0.22
   2  -3  -4    0.16    0.16
  -2  -3   4    0.23    0.11
   2  -3  -4    0.11    0.17
  -2  -3   4   -0.09    0.30
   2  -3  -4    0.24    0.22
   2  -3  -4    0.07    0.18
   2   3   4    0.24    0.18
  -2   4   4    0.06    0.18
  -2  -4  -4    0.07    0.16
  -2  -4  -4    0.11    0.19
   2  -4   4    0.17    0.16
   2  -4  -4   -0.07    0.14
   2   4   4   -0.08    0.13
  -2   4  -4   -0.04    0.11
  -2   4  -4    0.00    0.13
  -2  -4   4    0.06    0.10
   2  -4  -4   -0.31    0.16
   2  -4  -4   -0.29    0.16
   2  -4  -4   -0.17    0.14
  -2  -4   4   -0.25    0.14
  -2  -4   4    0.03    0.41
   2  -4  -4   -0.01    0.17
  -2   5   4   -0.11    0.17
  -2  -5  -4    0.10    0.22
   2  -5   4    0.25    0.20
  -2  -5  -4    0.41    0.25
  -2  -5   4    0.21    0.15
   2  -5  -4    0.31    0.21
  -2  -5   4    0.26    0.19
   2  -5  -4    0.38    0.24
  -2  -5   4    0.26    0.46
   2  -5  -4    0.33    0.21
   2  -6   4    0.06    0.19
  -2  -6  -4    0.24    0.27
  -2  -6  -4   -0.01    0.21
   2  -6  -4   -0.01    0.25
  -2  -6   4    0.58    0.52
   2  -6  -4   -0.01    0.25
   2  -6  -4   -0.23    0.17
  -2  -6   4    0.03    0.16
  -2  -7  -4    0.80    0.37
   2  -7   4    0.76    0.31
   2  -7   4    0.74    0.22
  -2  -7  -4    0.79    0.42
   2  -7   4    0.78    0.22
  -2  -7   4    0.17    0.62
   2  -7  -4    1.36    0.37
  -2  -7   4    0.60    0.25
   2  -7  -4    0.46    0.28
   2  -7  -4    0.48    0.28
  -2  -8  -4    0.12    0.29
   2  -8   4    0.17    0.23
   2  -8   4   -0.14    0.15
  -2  -8  -4    0.34    0.41
  -2  -8  -4    0.11    0.22
   2  -8   4   -0.14    0.15
   2  -8  -4    0.32    0.32
   2  -8  -4   -0.08    0.23
  -2  -8   4    0.08    0.21
   2  -8  -4    0.33    0.31
  -2  -8   4    0.20    0.70
  -2  -9  -4    1.31    0.48
   2  -9   4    1.50    0.37
  -2  -9  -4    1.62    0.35
   2  -9   4    1.42    0.37
   2  -9   4    1.00    0.43
  -2  -9  -4    2.40    0.68
  -2  -9   4    1.53    0.45
   2  -9  -4    1.63    0.55
  -2  -9   4    0.76    0.82
   2  -9  -4    0.95    0.43
   2  -9  -4    1.72    0.54
   2 -10   4    2.41    0.51
  -2 -10  -4    3.03    0.86
   2 -10   4    2.54    0.50
  -2 -10  -4    3.10    0.72
   2 -10   4    1.93    0.57
   2 -10  -4    2.16    0.63
   2 -10  -4    1.74    0.54
  -2 -10   4    2.60    1.09
   2 -10  -4    2.28    0.62
  -2 -10   4    2.53    0.58
  -2 -11  -4    1.19    0.67
  -2 -11  -4    0.56    0.47
   2 -11   4    1.17    0.56
   2 -11   4    0.53    0.79
  -2 -11  -4    1.04    0.49
   2 -11   4    1.29    0.43
  -2 -11  -4    0.99    0.50
   2 -11   4    1.36    0.42
  -2 -11   4    1.38    0.50
   2 -11  -4    0.92    0.51
  -2 -11   4    0.97    0.88
   2 -11  -4    0.97    0.50
   2 -11  -4    1.25    0.57
  -2 -12  -4    0.40    0.73
   2 -12   4    1.15    0.89
   2 -12   4    1.21    0.57
   2 -12   4    0.90    0.43
  -2 -12  -4    1.11    0.61
  -2 -12  -4    0.47    0.50
   2 -12   4    0.95    0.42
  -2 -12  -4    0.45    0.51
  -2 -12   4    1.04    0.92
  -2 -12   4    0.23    0.35
   2 -12  -4    1.33    0.68
   2 -12  -4    0.41    0.53
   2 -12  -4    0.52    0.47
   2 -12  -4    0.50    0.47
   2 -13   4   -0.22    0.67
  -2 -13  -4   -0.34    0.66
   2 -13   4    0.02    0.32
  -2 -13  -4   -0.16    0.43
   2 -13   4    0.02    0.33
  -2 -13  -4    0.38    0.46
  -2 -13  -4   -0.16    0.44
   2 -13   4   -0.07    0.32
   2 -13  -4    0.68    0.51
  -2 -13   4    0.48    0.43
  -2 -13   4    0.19    0.40
   2 -13  -4    0.64    0.52
  -2 -13   4    0.73    0.98
  -2 -13   4    0.20    0.39
   2 -13  -4   -0.25    0.49
   2 -13  -4    0.63    0.50
   2 -14   4   24.93    1.77
  -2 -14  -4   23.73    2.35
   2 -14   4   26.63    3.39
  -2 -14  -4   25.22    2.07
   2 -14   4   24.56    1.66
  -2 -14  -4   24.99    2.32
   2 -14   4   23.64    2.19
   2 -14   4   22.37    1.85
  -2 -14   4   23.36    1.82
  -2 -14   4   26.67    3.39
   2 -14  -4   19.93    2.09
   2 -14  -4   23.75    3.10
  -2 -14   4   19.43    1.96
  -2 -14   4   22.91    1.69
   2 -14  -4   25.12    2.00
   2 -14  -4   18.86    2.11
  -2 -15  -4    2.89    0.90
  -2 -15  -4    3.05    0.88
   2 -15   4    1.19    1.22
   2 -15   4    2.44    0.85
  -2 -15  -4    1.30    0.73
   2 -15   4    1.51    0.72
   2 -15  -4    2.24    0.90
  -2 -15   4    2.01    0.83
   2 -15  -4    1.88    0.72
  -2 -15   4    2.97    1.58
   2 -15  -4    1.99    0.71
   2 -15  -4    2.48    0.87
   2   0  -5    0.12    0.15
   2   0  -5   -0.23    0.08
   2   0   5    0.11    0.14
   2   0  -5    0.16    0.26
  -2   0   5   -0.01    0.10
   2   0   5   -0.04    0.30
  -2   0  -5   -0.24    0.09
  -2   0  -5    0.36    0.30
   2   0  -5    0.09    0.23
  -2   0   5    0.24    0.24
  -2   0   5    0.20    0.29
   2   0  -5   -0.21    0.09
  -2   0   5   -0.01    0.10
  -2   0   5    0.06    0.13
  -2   1   5   17.75    0.89
   2   1  -5   18.10    0.90
   2   1  -5   15.63    1.13
   2  -1   5   18.08    1.04
  -2   1   5   15.71    0.86
  -2  -1  -5   17.33    0.89
   2   1  -5   18.29    1.07
  -2  -1  -5   18.30    1.17
  -2   1   5   16.00    0.90
   2  -1   5   17.01    0.84
   2   1  -5   17.50    0.76
  -2   1   5   16.49    0.93
   2   1  -5   17.48    0.74
   2   1  -5   19.71    0.94
   2  -1  -5   16.68    0.87
   2  -1  -5   16.92    0.89
  -2  -1   5   18.32    1.07
   2  -1  -5   15.95    0.97
  -2  -1   5   17.84    0.77
  -2  -1   5   17.24    1.17
   2  -1  -5   16.32    1.06
  -2   1  -5   17.30    0.73
  -2   1  -5   17.04    0.72
  -2   1  -5   18.50    0.96
   2   1   5   15.34    0.89
  -2  -1   5   18.05    0.79
   2  -1  -5   16.67    0.85
   2   1   5   17.18    0.88
  -2   1  -5   16.63    0.83
  -2  -1   5   18.34    0.87
   2   2  -5   71.91    2.70
  -2   2   5   70.30    2.91
  -2   2   5   69.64    2.81
  -2  -2  -5   71.81    2.94
   2  -2   5   70.18    2.80
   2  -2   5   71.69    2.91
   2   2  -5   74.05    2.77
   2   2   5   73.77    2.98
  -2   2  -5   74.87    2.93
   2  -2  -5   70.20    3.10
   2  -2  -5   71.12    2.96
  -2  -2   5   70.33    2.70
  -2   2  -5   70.60    2.82
  -2  -2   5   74.56    2.88
  -2  -2   5   70.83    2.81
  -2  -2   5   70.02    2.68
  -2  -2   5   70.86    3.32
  -2  -2   5   72.73    3.08
   2  -2  -5   71.67    2.86
   2  -2  -5   70.07    2.90
   2  -2  -5   70.85    2.88
  -2  -3  -5    0.38    0.21
   2  -3   5    0.33    0.17
  -2   3   5    0.24    0.20
   2   3  -5    0.31    0.12
   2  -3   5    0.49    0.20
   2  -3  -5    0.34    0.23
   2   3   5    0.58    0.24
   2  -3  -5    0.25    0.21
   2  -3  -5    0.24    0.21
  -2   3  -5    0.24    0.16
  -2  -3   5    0.14    0.19
  -2  -3   5    0.47    0.47
   2  -3  -5    0.46    0.20
   2  -3  -5    0.36    0.19
  -2  -3   5    0.42    0.18
  -2  -3   5    0.37    0.11
   2   4  -5    2.65    0.33
   2  -4   5    3.90    0.41
  -2  -4  -5    3.62    0.23
   2  -4   5    3.07    0.39
  -2  -4  -5    3.31    0.27
   2  -4   5    3.63    0.24
   2  -4   5    3.57    0.23
  -2   4   5    3.36    0.48
  -2  -4  -5    3.61    0.51
   2  -4  -5    3.61    0.50
  -2  -4   5    3.81    0.83
  -2  -4   5    4.31    0.32
   2  -4  -5    3.47    0.37
   2  -4  -5    2.72    0.46
  -2  -4   5    3.82    0.35
   2   4   5    4.51    0.59
  -2   4  -5    3.45    0.46
   2  -4  -5    3.42    0.51
  -2   4  -5    3.43    0.47
  -2  -4   5    4.83    0.59
   2  -4  -5    3.04    0.43
  -2   5   5    0.21    0.22
  -2  -5  -5   -0.35    0.17
  -2  -5  -5    0.18    0.20
   2  -5   5    0.01    0.10
   2  -5   5    0.01    0.10
   2  -5   5    0.09    0.17
   2  -5  -5    0.22    0.21
   2  -5  -5    0.30    0.22
  -2  -5   5    0.05    0.53
   2   5   5    0.13    0.25
  -2   5  -5   -0.02    0.14
   2  -5  -5    0.34    0.23
   2  -5  -5    0.36    0.22
  -2  -5   5    0.22    0.14
  -2   5  -5    0.46    0.21
   2  -5  -5    0.11    0.21
   2  -6   5    3.92    0.40
  -2  -6  -5    5.18    0.55
  -2  -6  -5    5.09    0.68
   2  -6   5    4.02    0.54
   2  -6   5    4.12    0.39
   2  -6  -5    5.36    0.69
  -2  -6   5    3.68    0.46
  -2  -6   5    4.23    1.00
   2  -6  -5    4.17    0.58
   2  -6  -5    5.09    0.70
   2  -7   5    3.46    0.55
  -2  -7  -5    5.12    0.73
   2  -7   5    4.29    0.47
  -2  -7  -5    4.16    0.64
   2  -7   5    4.51    0.46
   2  -7  -5    3.84    0.60
  -2  -7   5    3.76    0.51
   2  -7  -5    4.14    0.65
   2  -7  -5    3.93    0.66
  -2  -7   5    2.56    0.95
   2  -8   5    1.06    0.27
  -2  -8  -5    0.57    0.32
   2  -8   5    0.87    0.35
  -2  -8  -5    0.77    0.44
   2  -8   5    1.01    0.27
  -2  -8  -5    1.09    0.44
  -2  -8   5    0.79    0.79
   2  -8  -5    0.37    0.33
   2  -8  -5    0.53    0.33
  -2  -8   5    0.99    0.32
   2  -8  -5    0.39    0.32
   2  -9   5    3.28    0.51
   2  -9   5    3.46    0.50
  -2  -9  -5    3.53    0.77
  -2  -9  -5    4.11    0.75
  -2  -9  -5    3.87    0.56
   2  -9   5    2.70    0.57
  -2  -9   5    3.18    0.59
   2  -9  -5    4.49    0.78
   2  -9  -5    4.26    0.79
   2  -9  -5    4.38    0.75
  -2  -9   5    4.39    1.24
   2 -10   5   35.30    1.94
   2 -10   5   39.51    2.41
  -2 -10  -5   37.74    2.35
   2 -10   5   34.69    1.86
   2 -10   5   36.16    3.01
  -2 -10  -5   37.91    2.32
   2 -10  -5   39.77    2.45
   2 -10  -5   39.08    2.30
  -2 -10   5   36.82    2.22
   2 -10  -5   35.09    2.17
  -2 -10   5   37.35    3.06
  -2 -11  -5    1.25    0.54
   2 -11   5    0.25    0.34
   2 -11   5    0.60    0.62
  -2 -11  -5    2.00    0.64
   2 -11   5    0.46    0.30
  -2 -11  -5    0.07    0.52
   2 -11   5    0.48    0.29
  -2 -11  -5    2.10    0.63
   2 -11  -5    0.82    0.48
   2 -11  -5    0.86    0.47
   2 -11  -5    0.18    0.38
  -2 -11   5    0.38    0.35
  -2 -11   5    0.56    0.83
  -2 -12  -5   -0.15    0.48
  -2 -12  -5   -0.16    0.47
  -2 -12  -5   -0.77    0.48
   2 -12   5   -0.06    0.27
   2 -12   5   -0.05    0.27
   2 -12   5    0.15    0.79
   2 -12   5   -0.30    0.31
  -2 -12  -5    0.02    0.42
   2 -12  -5   -0.13    0.39
   2 -12  -5   -0.13    0.40
  -2 -12   5   -0.22    0.84
   2 -12  -5   -0.12    0.37
   2 -12  -5    0.89    0.50
  -2 -12   5    0.19    0.35
   2 -13   5   -0.34    0.42
  -2 -13  -5    0.03    0.51
   2 -13   5    0.16    0.28
  -2 -13  -5   -0.39    0.40
  -2 -13  -5    0.03    0.52
   2 -13   5    0.15    0.28
   2 -13   5   -0.23    0.68
   2 -13  -5    0.13    0.43
   2 -13  -5    0.35    0.46
  -2 -13   5    0.28    0.37
  -2 -13   5   -0.37    0.28
  -2 -13   5    0.93    0.96
  -2 -13   5   -0.35    0.28
   2 -13  -5    0.37    0.46
   2 -13  -5   -0.27    0.53
   2 -14   5    0.06    0.89
   2 -14   5   -0.03    0.47
  -2 -14  -5    0.45    0.50
  -2 -14  -5    0.47    0.50
  -2 -14  -5    0.65    0.66
   2 -14  -5    0.75    0.54
  -2 -14   5    0.00    1.05
  -2 -14   5    0.19    0.36
   2 -14  -5    1.09    0.64
  -2 -14   5    0.18    0.37
   2 -14  -5    1.15    0.63
  -2 -15  -5    3.84    1.02
  -2 -15  -5    3.64    1.04
  -2 -15  -5    2.91    0.95
   2 -15   5    2.95    1.48
   2 -15   5    3.82    0.96
   2 -15  -5    3.13    1.10
   2 -15  -5    4.60    1.01
   2 -15  -5    2.29    0.80
  -2 -15   5    2.97    1.60
   2 -15  -5    2.17    0.82
   2   0  -6   78.28    3.34
   2   0  -6   76.30    2.96
  -2   0  -6   80.22    3.24
  -2   0   6   72.23    2.95
   2   0  -6   75.46    2.93
  -2   0  -6   76.42    2.97
   2   0   6   72.89    3.02
  -2   0   6   75.50    3.24
  -2   0  -6   74.96    2.93
  -2   0   6   79.69    3.03
  -2   0  -6   75.57    3.00
   2   0   6   73.74    3.24
   2   0  -6   74.00    3.01
  -2   0   6   73.35    2.99
   2   0   6   74.07    3.23
   2   0  -6   74.78    3.28
   2   1  -6    2.47    0.23
   2   1  -6    2.37    0.33
  -2  -1  -6    2.71    0.36
  -2   1   6    2.19    0.32
   2  -1   6    2.36    0.32
   2   1  -6    2.37    0.36
  -2   1   6    1.89    0.32
  -2  -1  -6    1.56    0.45
   2   1  -6    2.32    0.23
  -2   1   6    2.23    0.40
   2   1  -6    2.13    0.52
  -2   1   6    2.08    0.33
   2  -1   6    2.61    0.44
   2   1  -6    2.98    0.50
  -2  -1   6    2.04    0.29
   2  -1  -6    2.49    0.32
  -2   1  -6    1.89    0.19
   2  -1  -6    2.19    0.45
  -2   1  -6    1.79    0.19
   2  -1  -6    2.29    0.31
   2   1   6    2.47    0.37
  -2  -1   6    2.40    0.25
   2   1   6    2.52    0.36
  -2  -1   6    2.26    0.54
   2  -1  -6    2.76    0.46
   2  -1  -6    2.63    0.32
  -2  -1   6    2.27    0.25
  -2   1  -6    2.50    0.30
  -2   1  -6    1.89    0.35
   2   2  -6    4.87    0.38
   2   2  -6    4.06    0.28
   2  -2   6    3.97    0.49
  -2   2   6    4.37    0.48
  -2   2   6    3.46    0.38
   2   2  -6    4.25    0.46
  -2  -2  -6    3.83    0.47
   2  -2   6    4.66    0.38
  -2  -2   6    3.07    0.40
   2  -2  -6    2.95    0.38
  -2  -2   6    4.40    0.29
   2   2   6    4.68    0.52
   2  -2  -6    3.67    0.43
  -2  -2   6    4.70    0.62
  -2  -2   6    4.36    0.27
  -2   2  -6    3.55    0.42
   2  -2  -6    4.66    0.49
   2   2   6    3.99    0.29
  -2  -2   6    3.21    0.68
   2  -2  -6    3.47    0.44
  -2  -2   6    4.09    0.42
   2  -2  -6    3.96    0.60
  -2   2  -6    4.14    0.42
  -2  -3  -6    1.27    0.32
  -2   3   6    1.65    0.26
  -2   3   6    1.79    0.34
   2   3  -6    1.57    0.23
   2  -3   6    1.30    0.28
   2  -3   6    1.93    0.30
   2  -3  -6    1.45    0.31
  -2  -3   6    1.83    0.18
   2  -3  -6    1.40    0.39
  -2  -3   6    2.18    0.33
   2  -3  -6    1.25    0.33
   2   3   6    1.01    0.31
  -2  -3   6    1.63    0.39
   2  -3  -6    1.43    0.29
  -2   3  -6    1.67    0.39
  -2  -3   6    1.41    0.61
   2  -3  -6    1.32    0.32
  -2   3  -6    1.95    0.32
  -2  -3   6    1.75    0.27
  -2  -3   6    1.70    0.18
  -2   4   6    5.37    0.64
   2  -4   6    4.93    0.22
   2  -4   6    5.71    0.56
   2  -4   6    5.07    0.22
  -2  -4  -6    4.05    0.55
   2  -4   6    5.58    0.46
   2   4  -6    4.95    0.44
   2  -4   6    5.00    0.23
  -2  -4   6    5.20    0.55
   2  -4  -6    4.73    0.62
  -2   4  -6    4.10    0.57
   2  -4  -6    4.33    0.42
  -2  -4   6    5.42    0.96
   2   4   6    5.43    0.68
  -2   4  -6    4.29    0.52
   2  -4  -6    4.99    0.61
   2  -4  -6    4.21    0.62
  -2  -4   6    5.17    0.33
   2  -4  -6    3.78    0.51
  -2  -4   6    4.89    0.44
  -2  -5  -6    1.85    0.42
  -2  -5  -6    1.82    0.19
   2  -5   6    1.69    0.20
   2  -5   6    1.39    0.31
  -2  -5  -6    2.04    0.24
  -2   5   6    2.69    0.49
   2  -5   6    1.78    0.19
   2  -5   6    1.96    0.35
  -2  -5   6    1.78    0.24
  -2  -5   6    1.30    0.70
  -2   5  -6    1.73    0.38
   2  -5  -6    2.33    0.35
   2  -5  -6    2.27    0.42
  -2   5  -6    1.18    0.33
   2  -5  -6    2.36    0.50
   2  -5  -6    1.83    0.43
   2  -5  -6    2.49    0.49
  -2  -5   6    1.47    0.26
   2  -6   6    2.58    0.28
   2  -6   6    2.45    0.29
   2  -6   6    2.45    0.43
   2  -6   6    2.73    0.45
  -2  -6  -6    2.75    0.39
  -2  -6  -6    2.26    0.50
  -2   6  -6    2.54    0.48
   2  -6  -6    2.52    0.41
   2  -6  -6    3.00    0.56
   2  -6  -6    3.16    0.55
  -2  -6   6    2.24    0.31
   2  -6  -6    2.02    0.42
  -2  -6   6    2.54    0.35
  -2  -6   6    2.23    0.79
   2  -7   6   -0.05    0.21
  -2  -7  -6   -0.10    0.25
  -2  -7  -6   -0.17    0.27
   2  -7   6   -0.07    0.12
   2  -7   6   -0.07    0.12
   2  -7  -6   -0.03    0.20
  -2  -7   6    0.11    0.17
   2  -7  -6   -0.04    0.23
   2  -7  -6    0.04    0.20
  -2  -7   6   -0.06    0.48
   2  -7  -6   -0.04    0.19
   2  -8   6    0.58    0.31
  -2  -8  -6    2.06    0.52
  -2  -8  -6    1.64    0.44
   2  -8   6    2.06    0.34
   2  -8   6    1.95    0.35
  -2  -8  -6    1.86    0.52
  -2  -8   6    1.53    0.36
   2  -8  -6    1.74    0.50
   2  -8  -6    2.30    0.57
   2  -8  -6    2.18    0.59
  -2  -8   6    1.60    0.95
   2  -9   6    0.12    0.16
   2  -9   6   -0.06    0.24
  -2  -9  -6   -0.11    0.36
  -2  -9  -6   -0.27    0.26
   2  -9   6    0.12    0.16
  -2  -9  -6   -0.14    0.23
   2  -9  -6    0.97    0.47
   2  -9  -6    0.10    0.28
  -2  -9   6   -1.17    0.56
  -2  -9   6    0.07    0.24
   2  -9  -6    1.03    0.46
   2 -10   6   13.38    1.26
   2 -10   6   13.05    0.95
  -2 -10  -6   11.48    1.21
   2 -10   6   10.40    1.85
  -2 -10  -6   10.47    1.28
  -2 -10  -6   11.55    1.33
  -2 -10  -6   12.85    0.97
  -2 -10  -6   10.98    1.36
   2 -10   6   12.84    0.89
  -2 -10   6   12.27    1.14
  -2 -10   6   13.09    2.11
   2 -10  -6   10.04    1.27
   2 -10  -6    9.51    1.28
   2 -10  -6   10.80    1.24
  -2 -11  -6    3.59    0.82
   2 -11   6    2.93    0.52
   2 -11   6    2.60    0.66
  -2 -11  -6    3.41    0.83
   2 -11   6    3.64    1.23
   2 -11   6    2.77    0.53
  -2 -11  -6    3.19    0.82
  -2 -11  -6    3.61    0.83
  -2 -11   6    2.93    0.66
   2 -11  -6    3.67    0.86
  -2 -11   6    4.38    1.41
   2 -11  -6    3.25    0.74
   2 -11  -6    3.88    0.84
  -2 -12  -6    2.38    0.73
   2 -12   6    3.22    0.76
   2 -12   6    3.07    1.21
  -2 -12  -6    3.67    0.85
   2 -12   6    2.91    0.55
  -2 -12  -6    3.07    0.98
   2 -12   6    2.75    0.56
  -2 -12  -6    2.26    0.74
  -2 -12   6    2.31    0.55
  -2 -12   6    2.19    0.56
   2 -12  -6    5.43    1.07
   2 -12  -6    3.33    0.85
  -2 -12   6    4.11    1.51
   2 -12  -6    3.47    0.79
   2 -12  -6    3.51    0.84
  -2 -12   6    1.85    0.60
   2 -13   6    0.02    0.69
  -2 -13  -6   -0.50    0.36
  -2 -13  -6    0.13    0.49
   2 -13   6   -0.13    0.39
  -2 -13  -6   -0.53    0.36
  -2 -13   6    0.07    0.31
   2 -13  -6    0.12    0.47
  -2 -13   6    0.07    0.31
   2 -13  -6   -0.47    0.36
  -2 -13   6    0.68    0.93
   2 -13  -6    0.13    0.46
  -2 -13   6   -0.30    0.31
  -2 -14  -6    0.50    0.58
   2 -14   6    0.67    0.94
  -2 -14  -6   -0.08    0.55
  -2 -14  -6   -0.08    0.56
   2 -14   6    0.22    0.51
  -2 -14   6   -0.34    0.96
   2 -14  -6    0.00    0.50
   2 -14  -6    0.75    0.61
   2 -14  -6    0.78    0.60
  -2 -15  -6    3.00    0.89
   2 -15   6    2.18    1.32
  -2 -15  -6    2.75    0.97
  -2 -15  -6    2.60    0.99
  -2 -15   6    1.50    1.34
   2 -15  -6    2.47    0.89
   2 -15  -6    2.61    0.88
   2 -15  -6    1.53    0.77
   2   0   7    0.00    0.25
  -2   0  -7    0.11    0.31
   2   0  -7    0.11    0.11
  -2   0   7    0.04    0.12
   2   0   7   -0.03    0.15
   2   0  -7    0.06    0.12
   2   0  -7   -0.07    0.20
   2   0  -7    0.00    0.20
  -2   0  -7   -0.11    0.09
   2   0  -7    0.10    0.11
  -2   0   7   -0.05    0.12
  -2   0  -7   -0.05    0.14
  -2   0   7    0.41    0.36
   2   0  -7    0.07    0.28
  -2   0  -7   -0.12    0.09
  -2   0   7    0.03    0.12
   2  -1   7    1.22    0.27
  -2  -1  -7    1.32    0.26
  -2  -1  -7    1.79    0.47
   2   1  -7    1.70    0.32
   2  -1   7    1.92    0.53
  -2   1   7    1.48    0.30
   2   1  -7    1.49    0.20
  -2   1   7    2.05    0.41
  -2   1   7    1.48    0.30
   2  -1   7    2.05    0.44
   2   1  -7    1.46    0.48
  -2  -1  -7    1.33    0.29
  -2  -1  -7    1.26    0.26
   2   1  -7    1.35    0.42
   2   1  -7    1.59    0.20
  -2   1   7    1.56    0.29
   2   1  -7    1.59    0.33
   2  -1  -7    1.93    0.29
  -2   1  -7    1.36    0.18
  -2  -1   7    2.28    0.56
   2   1   7    1.35    0.34
  -2   1  -7    1.28    0.18
   2  -1  -7    1.35    0.38
   2  -1  -7    2.00    0.47
   2   1   7    2.05    0.36
  -2  -1   7    1.59    0.23
  -2  -1   7    1.68    0.23
   2  -1  -7    1.82    0.29
  -2   1  -7    2.19    0.31
  -2  -1   7    1.49    0.29
  -2   1  -7    1.52    0.35
   2  -1  -7    1.43    0.30
   2  -2   7    6.40    0.49
   2  -2   7    4.93    0.61
   2   2  -7    6.19    0.37
   2   2  -7    6.71    0.53
   2   2  -7    6.43    0.52
  -2   2   7    6.10    0.51
  -2  -2  -7    5.42    0.58
  -2   2   7    5.60    0.59
  -2  -2  -7    5.28    0.74
   2  -2  -7    4.85    0.73
   2  -2  -7    6.18    0.53
   2  -2  -7    7.20    0.56
  -2   2  -7    6.18    0.29
   2   2   7    6.31    0.66
  -2   2  -7    6.48    0.51
  -2   2  -7    6.41    0.59
  -2   2  -7    6.17    0.28
   2   2   7    6.24    0.43
  -2  -2   7    6.66    0.52
  -2  -2   7    6.04    0.37
  -2  -2   7    6.47    0.93
   2  -2  -7    7.31    0.60
  -2  -2   7    6.10    0.39
   2  -2  -7    6.01    0.59
   2   3  -7    1.09    0.21
   2  -3   7    1.21    0.27
   2   3  -7    1.22    0.18
  -2  -3  -7    1.37    0.32
  -2   3   7    1.37    0.35
   2  -3   7    1.47    0.37
  -2   3   7    1.60    0.27
   2  -3  -7    1.73    0.34
   2  -3  -7    1.35    0.39
   2   3   7    2.20    0.42
  -2  -3   7    1.04    0.27
  -2   3  -7    1.46    0.41
  -2   3  -7    1.65    0.30
   2  -3  -7    1.32    0.30
  -2  -3   7    1.65    0.65
  -2  -3   7    1.40    0.32
   2  -3  -7    1.62    0.35
  -2  -3   7    1.10    0.15
  -2  -3   7    1.03    0.15
  -2   3  -7    1.16    0.28
   2  -3  -7    1.54    0.36
   2  -4   7   37.19    1.79
   2  -4   7   40.08    1.74
  -2  -4  -7   38.21    1.91
  -2   4   7   37.78    1.91
   2   4  -7   37.29    1.72
  -2  -4   7   40.66    2.54
   2  -4  -7   37.21    1.97
  -2   4  -7   35.47    1.93
  -2  -4   7   36.67    1.78
  -2  -4   7   39.37    1.50
   2  -4  -7   34.59    2.02
  -2   4  -7   38.30    1.88
  -2  -4   7   38.95    1.70
  -2  -4   7   38.99    1.51
   2  -4  -7   34.75    1.80
   2  -4  -7   37.49    1.66
   2  -4  -7   36.63    1.88
   2   5  -7    0.70    0.21
   2  -5   7    0.80    0.09
  -2  -5  -7    0.57    0.30
   2  -5   7    1.16    0.27
   2  -5   7    0.95    0.10
   2  -5   7    0.80    0.29
   2  -5   7    1.00    0.10
   2  -5  -7    1.21    0.27
   2  -5  -7    1.09    0.40
  -2   5  -7    0.67    0.27
   2  -5  -7    0.16    0.24
   2  -5  -7    1.09    0.32
  -2  -5   7    1.21    0.72
   2  -5  -7    0.15    0.25
  -2   5  -7    1.05    0.32
  -2  -5   7    0.79    0.16
  -2  -5   7    1.07    0.25
   2  -6   7    1.08    0.17
  -2  -6  -7    0.91    0.18
  -2  -6  -7    0.74    0.15
   2  -6   7    0.77    0.15
  -2  -6  -7    1.15    0.39
   2  -6   7    0.86    0.28
   2  -6   7    0.81    0.15
   2  -6   7    0.90    0.29
   2  -6  -7    1.81    0.43
   2  -6  -7    0.91    0.39
   2  -6  -7    1.72    0.44
  -2  -6   7    0.75    0.25
   2  -6  -7    0.84    0.34
  -2  -6   7    0.96    0.80
  -2   6  -7    0.79    0.30
  -2  -6   7    0.51    0.18
   2  -6  -7    1.00    0.28
   2  -7   7    2.38    0.30
  -2  -7  -7    2.91    0.58
  -2  -7  -7    2.31    0.53
  -2  -7  -7    3.05    0.35
  -2  -7  -7    3.23    0.43
   2  -7   7    2.51    0.30
   2  -7   7    2.23    0.46
  -2  -7   7    2.39    1.01
  -2  -7   7    2.42    0.39
  -2  -7   7    2.76    0.36
   2  -7  -7    2.52    0.59
   2  -7  -7    2.94    0.56
   2  -7  -7    3.93    0.52
   2  -7  -7    2.66    0.58
  -2  -8  -7    3.94    0.58
  -2  -8  -7    4.45    0.76
  -2  -8  -7    4.03    0.69
   2  -8   7    4.30    1.17
   2  -8   7    3.74    0.43
   2  -8   7    3.63    0.59
   2  -8   7    3.95    0.42
  -2  -8   7    3.66    0.51
   2  -8  -7    5.60    0.60
   2  -8  -7    4.40    0.77
  -2  -8   7    2.38    0.95
   2  -8  -7    4.65    0.75
  -2  -8   7    3.89    0.47
   2  -8  -7    4.36    0.71
   2  -9   7    0.04    0.27
  -2  -9  -7   -0.31    0.28
   2  -9   7   -0.76    0.55
   2  -9   7   -0.16    0.16
  -2  -9  -7   -0.18    0.27
  -2  -9  -7   -0.02    0.36
   2  -9   7   -0.15    0.16
  -2  -9  -7    0.04    0.36
  -2  -9  -7   -0.17    0.28
  -2  -9   7    0.41    0.83
  -2  -9   7    0.01    0.23
   2  -9  -7    0.25    0.35
   2  -9  -7   -0.06    0.38
   2  -9  -7    0.30    0.28
   2  -9  -7   -0.06    0.38
  -2 -10  -7   -0.21    0.30
   2 -10   7    0.51    0.77
  -2 -10  -7    0.30    0.31
   2 -10   7    0.36    0.30
  -2 -10  -7   -0.36    0.34
  -2 -10  -7   -0.04    0.38
  -2 -10  -7   -0.38    0.33
   2 -10   7   -0.17    0.19
   2 -10   7   -0.18    0.19
   2 -10  -7    0.46    0.36
  -2 -10   7   -0.56    0.47
   2 -10  -7    0.59    0.40
  -2 -10   7    0.43    0.31
   2 -10  -7    0.56    0.41
  -2 -11  -7   -0.46    0.42
  -2 -11  -7   -0.19    0.38
   2 -11   7    0.02    0.25
   2 -11   7    0.37    0.76
   2 -11   7   -0.17    0.28
   2 -11   7    0.02    0.24
  -2 -11  -7    0.10    0.49
  -2 -11  -7    0.11    0.48
   2 -11  -7   -0.13    0.35
  -2 -11   7   -0.05    0.29
   2 -11  -7    0.05    0.33
   2 -11  -7   -0.12    0.36
   2 -11  -7    0.27    0.39
  -2 -11   7    1.55    1.06
  -2 -12  -7   -0.04    0.43
  -2 -12  -7   -0.49    0.40
  -2 -12  -7   -0.46    0.41
   2 -12   7    0.38    0.37
   2 -12   7    1.97    1.02
  -2 -12   7   -0.08    0.29
   2 -12  -7   -0.28    0.40
  -2 -12   7    0.71    0.78
  -2 -12   7    0.22    0.36
   2 -12  -7   -0.26    0.41
   2 -12  -7    0.49    0.42
  -2 -12   7   -0.09    0.29
  -2 -13  -7    2.28    0.87
  -2 -13  -7    4.56    1.02
  -2 -13  -7    2.40    0.85
   2 -13   7    3.59    0.83
   2 -13   7    4.00    1.43
   2 -13  -7    3.07    0.81
   2 -13  -7    4.62    1.03
   2 -13  -7    4.88    1.02
  -2 -13   7    5.05    1.71
   2 -14   7    0.88    1.05
  -2 -14  -7   -0.19    0.51
  -2 -14  -7    0.00    0.53
  -2 -14  -7   -0.20    0.50
   2 -14  -7    0.60    0.51
   2 -14  -7    0.57    0.52
  -2 -14   7    0.82    1.29
   2 -14  -7    0.42    0.50
   2 -15   7    4.24    1.74
  -2 -15  -7    1.63    0.84
  -2 -15  -7    2.86    0.94
  -2 -15  -7    1.72    0.83
   2 -15  -7    0.76    0.70
   2 -15  -7    1.60    0.77
  -2 -15   7    0.17    1.14
   2 -15  -7    0.81    0.69
   2   0   8    2.13    0.36
   2   0   8    2.30    0.53
   2   0  -8    2.31    0.29
  -2   0   8    2.07    0.31
   2   0  -8    2.14    0.36
   2   0  -8    1.51    0.46
  -2   0  -8    2.36    0.30
   2   0  -8    2.14    0.50
  -2   0  -8    2.23    0.30
  -2   0   8    2.14    0.51
  -2   0  -8    1.93    0.33
  -2   0  -8    1.59    0.45
   2   0  -8    1.64    0.42
  -2   0   8    1.97    0.31
  -2   0   8    1.95    0.34
   2   0  -8    2.17    0.30
  -2   1   8    9.27    0.80
   2  -1   8   10.37    0.69
  -2  -1  -8    9.48    0.65
   2   1  -8    9.22    0.53
  -2  -1  -8   10.40    1.03
   2  -1   8    8.76    0.91
  -2  -1  -8    9.66    0.70
   2   1  -8    9.28    0.55
   2   1  -8    9.75    0.89
   2   1  -8    9.84    0.71
   2   1  -8   10.49    0.84
  -2  -1  -8   10.08    0.71
   2  -1   8   10.41    1.00
  -2   1   8   10.90    0.74
  -2  -1   8    9.04    0.67
   2  -1  -8   10.69    0.98
  -2   1  -8    9.97    0.53
  -2  -1   8   10.92    1.02
   2  -1  -8   10.44    0.70
  -2   1  -8   10.12    0.55
  -2   1  -8   10.56    0.85
   2   1   8    9.46    0.73
   2  -1  -8   10.54    0.72
  -2  -1   8   10.55    0.60
   2  -1  -8   10.30    0.66
   2  -1  -8   10.95    0.88
  -2  -1   8   10.71    0.63
  -2   1  -8    9.64    0.65
   2   1   8   11.03    0.80
  -2  -2  -8    0.49    0.24
   2   2  -8    0.37    0.11
  -2   2   8    0.56    0.22
   2   2  -8    0.16    0.20
  -2   2   8    0.54    0.27
   2   2  -8   -0.07    0.22
   2   2  -8    0.74    0.26
   2  -2   8    0.37    0.45
   2  -2   8    0.56    0.36
   2  -2   8    0.22    0.17
  -2  -2  -8    0.52    0.24
  -2  -2  -8    0.30    0.22
  -2  -2  -8    0.39    0.43
  -2  -2   8    0.44    0.14
  -2  -2   8   -0.15    0.42
   2   2   8    0.21    0.22
   2  -2  -8    0.40    0.22
   2   2   8    0.28    0.21
  -2   2  -8    0.32    0.07
  -2  -2   8    0.46    0.13
  -2   2  -8    0.34    0.07
   2  -2  -8    0.54    0.21
  -2   2  -8    0.49    0.24
  -2  -2   8    0.24    0.19
   2  -2  -8    0.03    0.25
  -2   2  -8    0.28    0.35
   2  -2  -8    0.42    0.22
   2  -2  -8    0.35    0.30
  -2   2  -8    0.39    0.22
   2  -3   8    2.88    0.40
   2  -3   8    2.76    0.50
  -2   3   8    3.50    0.59
  -2   3   8    3.33    0.41
   2   3  -8    2.89    0.36
  -2  -3  -8    2.96    0.49
   2   3  -8    3.50    0.29
  -2  -3  -8    3.11    0.48
  -2  -3  -8    3.26    0.48
   2  -3  -8    2.94    0.46
  -2  -3   8    3.39    0.26
  -2  -3   8    2.77    0.44
  -2  -3   8    2.75    0.80
   2  -3  -8    3.11    0.45
  -2  -3   8    3.42    0.28
   2  -3  -8    3.69    0.49
  -2   3  -8    3.29    0.45
  -2  -3   8    4.24    0.51
   2  -3  -8    3.39    0.48
   2  -3  -8    4.06    0.70
  -2   3  -8    3.39    0.44
  -2   3  -8    3.06    0.56
   2  -4   8    2.53    0.46
   2   4  -8    2.50    0.35
   2  -4   8    2.87    0.41
  -2  -4  -8    3.33    0.52
  -2  -4   8    3.28    0.45
  -2  -4   8    3.42    0.25
  -2   4  -8    3.13    0.47
   2  -4  -8    2.54    0.45
  -2   4  -8    2.63    0.62
   2  -4  -8    2.77    0.53
   2  -4  -8    2.93    0.53
  -2  -4   8    3.57    0.97
   2  -4  -8    2.95    0.43
   2  -4  -8    2.66    0.65
  -2  -4   8    3.44    0.26
   2  -5   8    1.85    0.38
   2   5  -8    1.99    0.34
   2  -5   8    1.94    0.36
  -2  -5  -8    1.58    0.42
   2  -5  -8    1.47    0.33
   2  -5  -8    1.51    0.44
  -2  -5   8    1.30    0.76
  -2  -5   8    1.50    0.34
  -2   5  -8    2.35    0.49
   2  -5  -8    2.64    0.58
   2  -5  -8    2.19    0.44
  -2  -5   8    1.92    0.21
   2  -5  -8    1.60    0.44
  -2  -5   8    2.08    0.21
  -2   5  -8    2.09    0.40
  -2  -6  -8    0.07    0.21
   2  -6   8    0.08    0.06
   2  -6   8    0.12    0.05
   2  -6   8    0.68    0.32
   2  -6   8    0.08    0.06
  -2  -6   8   -0.24    0.63
  -2  -6   8    0.24    0.24
   2  -6  -8    0.33    0.24
   2  -6  -8    0.27    0.31
   2  -6  -8    0.33    0.32
   2  -6  -8    0.25    0.32
   2  -6  -8    0.52    0.26
  -2  -6   8    0.18    0.12
  -2   6  -8    0.06    0.19
   2  -7   8    0.84    0.17
  -2  -7  -8    2.16    0.51
   2  -7   8    0.97    0.36
  -2  -7  -8    2.05    0.52
  -2  -7  -8    1.87    0.49
  -2  -7  -8    1.69    0.52
   2  -7   8    1.37    0.84
   2  -7   8    1.11    0.16
   2  -7   8    1.06    0.17
  -2  -7   8    1.29    0.87
  -2  -7   8    1.17    0.31
   2  -7  -8    0.77    0.42
  -2   7  -8    0.77    0.32
  -2  -7   8    1.07    0.23
   2  -7  -8    0.81    0.41
   2  -7  -8    1.55    0.33
   2  -7  -8    1.29    0.41
   2  -8   8   42.00    1.76
  -2  -8  -8   45.78    2.47
  -2  -8  -8   41.32    2.35
   2  -8   8   36.54    3.02
   2  -8   8   42.63    1.81
   2  -8   8   41.01    1.74
  -2  -8  -8   46.68    2.62
  -2  -8  -8   41.27    1.82
  -2  -8  -8   39.78    2.32
   2  -8   8   40.20    2.21
  -2  -8  -8   41.99    1.74
  -2  -8   8   41.64    2.05
  -2  -8   8   42.67    1.84
  -2  -8   8   41.56    3.23
   2  -8  -8   41.72    2.28
   2  -8  -8   43.88    2.43
   2  -8  -8   42.77    1.97
   2  -8  -8   44.59    2.57
   2  -9   8    2.19    0.51
  -2  -9  -8    3.81    0.66
  -2  -9  -8    2.47    0.69
  -2  -9  -8    2.72    0.49
  -2  -9  -8    2.62    0.64
  -2  -9  -8    2.60    0.67
   2  -9   8    2.84    1.14
   2  -9   8    2.93    0.38
   2  -9   8    3.09    0.37
  -2  -9  -8    3.09    0.66
  -2  -9   8    2.27    0.46
   2  -9  -8    2.96    0.67
   2  -9  -8    2.81    0.68
   2  -9  -8    4.20    0.76
  -2  -9   8    1.88    1.08
  -2 -10  -8    0.04    0.37
  -2 -10  -8    0.54    0.32
  -2 -10  -8   -0.55    0.32
   2 -10   8    0.03    0.17
  -2 -10  -8   -0.46    0.29
   2 -10   8    0.03    0.17
  -2 -10  -8   -0.58    0.31
   2 -10   8   -0.51    0.52
   2 -10   8   -0.05    0.29
   2 -10  -8    0.15    0.37
   2 -10  -8    0.45    0.38
  -2 -10   8    0.00    0.27
  -2 -10   8   -0.40    0.72
   2 -10  -8    0.43    0.38
  -2 -11  -8    0.04    0.42
  -2 -11  -8    2.26    0.75
   2 -11   8    2.48    0.63
  -2 -11  -8    2.38    0.74
   2 -11   8    4.00    1.27
  -2 -11   8    4.19    1.47
   2 -11  -8    2.97    0.77
   2 -11  -8    2.35    0.74
  -2 -11   8    2.08    0.52
   2 -11  -8    2.48    0.73
  -2 -12  -8    0.66    0.58
  -2 -12  -8    0.70    0.57
   2 -12   8    1.24    0.52
  -2 -12  -8    3.68    0.88
   2 -12   8    2.28    1.24
   2 -12  -8    0.66    0.55
   2 -12  -8    0.70    0.54
   2 -12  -8    2.93    0.79
  -2 -12   8    2.00    1.22
  -2 -13  -8    0.53    0.58
   2 -13   8    2.13    1.26
  -2 -13  -8    1.09    0.67
  -2 -13  -8    0.56    0.57
  -2 -13   8    1.37    1.36
   2 -13  -8    0.83    0.54
   2 -13  -8    0.78    0.55
   2 -13  -8    1.62    0.66
  -2 -14  -8    0.58    0.62
  -2 -14  -8    0.45    0.64
   2 -14   8    0.92    1.13
  -2 -14  -8    0.56    0.63
   2 -14  -8    1.03    0.68
   2 -14  -8    1.09    0.67
   2 -14  -8   -0.05    0.48
  -2 -14   8    0.03    1.21
   2   0  -9   -0.03    0.31
   2   0   9   -0.09    0.32
   2   0  -9    0.10    0.29
   2   0   9   -0.04    0.13
   2   0  -9    0.12    0.33
   2   0  -9   -0.07    0.13
  -2   0   9    0.00    0.13
  -2   0  -9   -0.01    0.12
   2   0  -9   -0.06    0.13
  -2   0  -9   -0.01    0.12
  -2   0   9    0.00    0.14
  -2   0   9    0.11    0.36
  -2   0  -9   -0.18    0.16
   2   0  -9   -0.09    0.19
  -2   0  -9   -0.19    0.33
   2   1  -9    2.21    0.26
  -2   1   9    2.93    0.55
   2   1  -9    2.05    0.39
   2  -1   9    2.35    0.54
  -2  -1  -9    1.99    0.57
   2  -1   9    2.76    0.43
  -2  -1  -9    2.65    0.37
   2   1  -9    2.33    0.58
  -2  -1  -9    2.41    0.40
  -2  -1  -9    2.51    0.38
   2  -1   9    1.84    0.58
   2   1  -9    2.25    0.42
   2   1  -9    2.07    0.26
  -2  -1   9    2.40    0.32
   2  -1  -9    2.44    0.37
   2   1   9    2.56    0.50
  -2  -1   9    2.28    0.33
  -2   1  -9    2.49    0.26
   2   1   9    2.55    0.50
   2  -1  -9    2.99    0.64
   2  -1  -9    2.42    0.55
   2  -1  -9    2.58    0.37
  -2   1  -9    2.42    0.39
   2  -1  -9    2.55    0.42
  -2   1  -9    2.35    0.27
  -2  -1   9    2.94    0.68
  -2   1  -9    2.24    0.53
   2  -1  -9    2.00    0.52
  -2   1  -9    2.44    0.48
   2  -2   9    0.39    0.42
  -2  -2  -9   -0.08    0.15
   2  -2   9    0.13    0.18
   2   2  -9    0.08    0.09
   2   2  -9   -0.08    0.19
   2   2  -9   -0.03    0.29
  -2  -2  -9   -0.07    0.19
  -2   2   9   -0.06    0.24
   2   2  -9   -0.03    0.22
   2  -2   9   -0.05    0.42
  -2  -2  -9   -0.30    0.42
  -2  -2  -9   -0.08    0.16
  -2   2  -9   -0.40    0.28
   2  -2  -9    0.06    0.26
   2   2   9    0.19    0.23
  -2  -2   9   -0.08    0.11
   2  -2  -9   -0.25    0.12
  -2  -2   9    0.23    0.48
  -2   2  -9    0.01    0.06
  -2   2  -9   -0.01    0.21
  -2  -2   9   -0.08    0.10
  -2   2  -9    0.01    0.06
   2  -2  -9    0.01    0.19
   2  -2  -9   -0.45    0.25
   2  -2  -9   -0.27    0.12
  -2   2  -9   -0.05    0.18
  -2   3   9    1.68    0.32
   2  -3   9    2.16    0.53
   2  -3   9    2.54    0.40
   2  -3   9    1.69    0.71
   2   3  -9    1.72    0.30
  -2  -3  -9    2.35    0.44
   2   3  -9    2.09    0.24
  -2  -3  -9    1.92    0.40
  -2  -3  -9    1.82    0.41
   2  -3  -9    1.72    0.40
   2  -3  -9    2.28    0.44
   2  -3  -9    2.64    0.62
   2  -3  -9    1.82    0.39
  -2   3  -9    2.11    0.40
  -2   3  -9    2.00    0.38
  -2  -3   9    0.99    0.39
  -2  -3   9    1.98    0.24
  -2   3  -9    2.76    0.60
  -2  -3   9    2.09    0.24
   2  -3  -9    1.89    0.40
   2   3   9    1.94    0.20
  -2  -3   9    2.04    0.73
   2  -4   9  153.96    6.92
  -2  -4  -9  151.86    6.17
  -2  -4  -9  148.96    6.05
   2  -4   9  146.62    5.99
  -2  -4  -9  146.03    6.03
   2   4  -9  148.31    5.83
  -2  -4   9  150.70    5.86
  -2  -4   9  151.51    6.86
   2  -4  -9  143.48    6.35
  -2  -4   9  151.79    5.57
   2  -4  -9  145.44    6.01
  -2  -4   9  150.17    5.55
  -2   4  -9  148.53    6.00
  -2   4  -9  154.67    6.27
   2  -4  -9  152.07    5.80
   2  -4  -9  149.88    5.98
   2  -4  -9  147.61    6.12
  -2  -5  -9    0.12    0.22
   2  -5   9    0.53    0.37
   2   5  -9    0.07    0.14
  -2  -5  -9    0.24    0.30
   2  -5   9   -0.15    0.46
  -2  -5  -9    0.26    0.29
   2  -5  -9   -0.43    0.26
   2  -5  -9    0.43    0.27
  -2   5  -9    0.25    0.29
  -2  -5   9    0.07    0.52
   2  -5  -9    0.18    0.23
  -2  -5   9    0.24    0.10
   2  -5  -9    0.14    0.25
   2  -5  -9    0.17    0.23
  -2  -5   9    0.59    0.37
  -2  -5   9    0.26    0.10
  -2   5  -9    0.29    0.22
  -2  -6  -9   -0.23    0.27
  -2  -6  -9   -0.13    0.21
  -2  -6  -9    0.39    0.26
  -2  -6  -9   -0.13    0.20
   2   6  -9    0.28    0.16
   2  -6   9    0.04    0.65
   2  -6   9    0.37    0.36
   2  -6  -9    0.23    0.32
   2  -6  -9   -0.02    0.26
  -2  -6   9   -0.19    0.29
  -2   6  -9    0.27    0.25
  -2  -6   9   -0.06    0.10
  -2  -6   9   -0.03    0.10
  -2  -6   9    0.71    0.66
   2  -6  -9    0.40    0.30
   2  -6  -9    0.24    0.31
   2  -6  -9   -0.19    0.27
  -2  -7  -9   -0.11    0.27
  -2  -7  -9    0.13    0.33
  -2  -7  -9    0.13    0.34
   2  -7   9   -0.18    0.54
   2  -7   9   -0.07    0.31
  -2  -7  -9   -0.26    0.27
  -2  -7   9   -0.21    0.12
   2  -7  -9    0.12    0.30
   2  -7  -9    0.09    0.24
  -2  -7   9   -0.01    0.28
  -2  -7   9    0.06    0.71
  -2   7  -9    0.19    0.24
   2  -7  -9    0.18    0.33
   2  -7  -9    0.17    0.34
   2  -8   9   16.50    0.71
   2  -8   9   12.75    2.02
  -2  -8  -9   13.01    1.38
   2  -8   9   15.44    0.74
  -2  -8  -9   12.61    1.39
  -2  -8  -9   11.98    1.42
   2  -8   9   15.22    0.71
   2  -8   9   15.74    1.22
  -2  -8  -9   13.45    1.30
   2  -8  -9   16.13    1.60
   2  -8  -9   18.12    0.97
  -2  -8   9   16.26    1.09
  -2  -8   9   17.09    0.85
   2  -8  -9   17.04    1.58
   2  -8  -9   16.80    1.28
  -2  -8   9   15.55    2.19
   2  -9   9   -0.13    0.29
   2  -9   9    0.00    0.11
  -2  -9  -9    0.18    0.36
  -2  -9  -9   -0.15    0.39
  -2  -9  -9    0.00    0.34
   2  -9   9    0.08    0.71
   2  -9   9    0.00    0.11
  -2  -9  -9   -0.16    0.39
  -2  -9   9    0.97    0.93
  -2  -9   9   -0.02    0.29
   2  -9  -9   -0.08    0.37
   2  -9  -9   -0.27    0.28
   2  -9  -9   -0.08    0.38
  -2 -10  -9    0.20    0.30
  -2 -10  -9    0.19    0.30
  -2 -10  -9    0.97    0.45
   2 -10   9    1.07    0.91
   2 -10   9    0.79    0.43
  -2 -10  -9    0.33    0.38
   2 -10  -9    1.02    0.49
   2 -10  -9    0.46    0.49
   2 -10  -9    0.49    0.48
  -2 -10   9   -0.14    0.84
  -2 -10   9    0.32    0.34
   2 -10  -9    1.05    0.48
   2 -11   9   -0.07    0.34
   2 -11   9    0.34    0.84
  -2 -11  -9    1.02    0.56
  -2 -11  -9    0.98    0.57
  -2 -11  -9    0.11    0.41
   2 -11  -9    0.40    0.48
  -2 -11   9   -0.12    0.30
  -2 -11   9    0.27    0.95
   2 -11  -9    0.83    0.48
   2 -11  -9    0.38    0.49
   2 -12   9   -0.42    0.31
  -2 -12  -9   -0.01    0.48
  -2 -12  -9   -0.01    0.49
   2 -12   9    0.69    0.92
  -2 -12  -9   -0.14    0.43
   2 -12  -9    0.02    0.37
   2 -12  -9    0.07    0.54
  -2 -12   9   -0.03    0.76
   2 -12  -9    0.07    0.53
  -2 -13  -9    1.27    0.70
   2 -13   9    1.75    1.20
  -2 -13  -9    1.18    0.71
  -2 -13  -9    2.29    0.87
   2 -13  -9    0.83    0.65
   2 -13  -9    2.29    0.79
   2 -13  -9    0.87    0.64
  -2 -13   9    3.09    1.59
  -2 -14  -9    0.14    0.62
   2 -14   9   -0.18    1.01
  -2 -14  -9    0.15    0.61
  -2 -14  -9   -0.40    0.44
   2 -14  -9    0.16    0.60
   2 -14  -9    0.15    0.61
   2 -14  -9    0.03    0.51
  -2 -14   9   -1.60    0.94
   2   0 -10    0.55    0.34
  -2   0 -10    0.12    0.15
  -2   0 -10    0.31    0.22
   2   0 -10    0.40    0.17
  -2   0  10    0.21    0.39
   2   0 -10    0.38    0.17
   2   0  10    0.41    0.41
  -2   0 -10    0.19    0.40
   2   0 -10    0.46    0.38
  -2   0 -10    0.23    0.36
   2   0 -10    0.20    0.22
  -2   0 -10    0.11    0.15
   2   1 -10    0.70    0.18
  -2  -1 -10    0.74    0.28
  -2   1  10    0.69    0.41
   2   1 -10    0.94    0.45
  -2  -1 -10    0.52    0.21
   2   1 -10    0.58    0.37
   2   1 -10    0.74    0.18
   2   1 -10    0.48    0.28
  -2  -1 -10    0.55    0.20
   2  -1  10    0.72    0.48
  -2   1 -10    0.38    0.36
   2  -1 -10    0.54    0.47
   2  -1 -10    0.61    0.35
  -2   1 -10    0.54    0.22
   2  -1 -10    0.71    0.25
   2  -1 -10    0.26    0.37
  -2  -1  10    0.32    0.19
  -2   1 -10    0.42    0.31
   2   1  10    0.44    0.36
  -2  -1  10    1.45    0.62
  -2  -1  10    0.34    0.19
  -2   1 -10    0.66    0.17
  -2   1 -10    0.62    0.17
   2  -1 -10    0.69    0.23
   2  -1 -10    0.65    0.23
  -2  -2 -10   11.94    0.81
   2  -2  10    9.62    1.29
  -2   2  10    9.80    0.78
   2   2 -10    9.83    0.80
  -2  -2 -10    8.97    0.74
  -2  -2 -10   12.15    0.86
   2   2 -10   10.17    0.83
   2   2 -10    9.13    1.10
   2   2 -10   10.53    0.57
   2  -2  10    8.73    0.98
  -2   2 -10   10.36    0.49
   2  -2 -10   10.50    0.80
  -2  -2  10   11.22    0.67
  -2   2 -10   10.58    0.79
  -2   2 -10    9.54    1.11
   2  -2 -10    9.25    0.77
  -2   2 -10   10.41    0.51
  -2   2 -10   10.59    0.88
   2  -2 -10    9.43    0.87
  -2  -2  10    9.55    1.29
   2   2  10    9.55    0.74
   2  -2 -10    9.11    0.72
   2  -2 -10    8.54    1.13
  -2  -2  10   11.03    0.63
  -2  -3 -10    6.93    0.75
  -2  -3 -10    6.60    0.74
   2   3 -10    6.22    0.72
   2   3 -10    7.04    0.63
   2  -3  10    5.50    0.74
   2   3 -10    6.80    0.43
  -2  -3 -10    6.58    0.77
   2  -3  10    5.50    1.12
  -2   3  10    7.14    0.58
  -2  -3  10    6.84    1.19
  -2   3 -10    5.66    0.87
   2  -3 -10    4.87    0.65
  -2  -3  10    6.60    0.43
   2   3  10    6.71    0.42
   2  -3 -10    5.57    0.68
   2  -3 -10    4.61    0.65
  -2  -3  10    6.70    0.46
  -2   3 -10    6.40    0.29
   2  -3 -10    6.85    0.68
   2  -3 -10    6.25    0.98
  -2   3 -10    6.51    0.70
  -2   3 -10    6.26    0.71
  -2  -4 -10   -0.01    0.25
  -2  -4 -10   -0.01    0.24
   2  -4  10    0.33    0.63
   2   4 -10    0.03    0.14
  -2  -4 -10   -0.27    0.31
   2  -4  10    0.41    0.48
  -2  -4 -10   -0.12    0.23
   2  -4 -10    0.23    0.22
   2  -4 -10   -0.54    0.27
  -2  -4  10    0.01    0.10
  -2  -4  10    0.15    0.62
  -2  -4  10    0.01    0.09
  -2   4 -10   -0.06    0.28
  -2   4 -10   -0.05    0.17
  -2  -4  10   -0.04    0.37
   2  -4 -10    0.21    0.26
   2  -4 -10    0.03    0.25
   2  -4 -10    0.03    0.25
  -2  -5 -10    1.50    0.45
   2  -5  10    1.98    0.95
   2  -5  10    1.82    0.56
   2   5 -10    2.19    0.37
  -2  -5 -10    0.73    0.49
  -2  -5 -10    1.46    0.49
  -2  -5 -10    1.54    0.48
  -2  -5  10    1.97    0.21
   2  -5 -10    2.45    0.40
  -2  -5  10    1.86    0.21
   2  -5 -10    1.88    0.61
   2  -5 -10    2.40    0.50
   2  -5 -10    3.55    0.60
  -2   5 -10    1.97    0.57
  -2   5 -10    1.89    0.42
  -2  -5  10    2.13    0.49
   2  -5 -10    3.36    0.61
  -2  -5  10    3.19    0.93
  -2  -6 -10   -0.15    0.31
   2   6 -10    0.20    0.18
  -2  -6 -10   -0.14    0.31
  -2  -6 -10    0.05    0.29
   2  -6  10   -0.42    0.63
   2  -6  10   -0.08    0.40
  -2  -6 -10   -0.78    0.34
  -2  -6  10   -0.19    0.37
   2  -6 -10   -0.09    0.23
  -2   6 -10    0.20    0.24
  -2  -6  10    0.30    0.63
  -2  -6  10    0.07    0.09
   2  -6 -10    0.07    0.29
  -2  -6  10    0.06    0.09
   2  -6 -10   -0.02    0.28
   2  -6 -10   -0.02    0.28
  -2  -7 -10    0.29    0.45
   2  -7  10    0.23    0.40
   2  -7  10   -0.14    0.79
  -2  -7 -10    0.86    0.48
  -2  -7 -10    0.82    0.49
  -2  -7 -10    0.51    0.37
  -2  -7  10    0.59    0.39
  -2   7 -10    0.59    0.41
   2  -7 -10    0.33    0.33
  -2  -7  10    0.39    0.14
  -2  -7  10    1.43    0.97
   2  -7 -10    0.31    0.34
   2  -7 -10    0.69    0.40
   2  -7 -10    0.38    0.27
  -2  -7  10    0.36    0.14
  -2  -8 -10    2.50    0.80
  -2  -8 -10    3.38    0.67
   2  -8  10    1.90    0.52
  -2  -8 -10    2.03    0.64
   2  -8  10    3.41    1.13
  -2  -8 -10    2.13    0.63
   2  -8 -10    2.94    0.48
   2  -8 -10    2.22    0.57
   2  -8 -10    2.80    0.62
   2  -8 -10    2.11    0.58
  -2  -8  10    2.22    1.22
  -2  -8  10    2.57    0.50
  -2  -9 -10    2.98    0.76
  -2  -9 -10    3.14    0.75
   2  -9  10    3.09    0.62
  -2  -9 -10    3.26    0.75
   2  -9  10    4.44    1.41
  -2  -9 -10    3.77    0.82
   2  -9 -10    3.97    0.88
  -2  -9  10    2.70    0.54
   2  -9 -10    4.19    0.86
   2  -9 -10    4.11    0.80
  -2  -9  10    3.27    1.23
   2  -9 -10    4.29    0.79
  -2 -10 -10    1.44    0.65
   2 -10  10    2.49    1.22
  -2 -10 -10    3.55    0.77
   2 -10  10    1.83    0.55
  -2 -10 -10    3.23    0.78
  -2 -10 -10    1.36    0.66
  -2 -10  10    2.18    0.53
  -2 -10  10    4.12    1.53
   2 -10 -10    3.83    0.85
   2 -10 -10    4.05    0.84
   2 -10 -10    2.09    0.61
  -2 -11 -10    0.87    0.57
   2 -11  10    0.83    0.52
  -2 -11 -10    0.65    0.56
  -2 -11 -10    0.91    0.56
   2 -11  10    1.21    0.92
   2 -11 -10    0.59    0.53
   2 -11 -10    1.28    0.55
  -2 -11  10    2.19    1.27
   2 -11 -10    0.63    0.52
   2 -12  10    0.43    0.68
  -2 -12 -10   -0.32    0.46
  -2 -12 -10    1.08    0.62
  -2 -12 -10    1.14    0.61
  -2 -12  10   -0.36    0.94
   2 -12 -10    0.63    0.44
   2 -12 -10    0.60    0.45
   2 -12 -10    0.59    0.50
  -2 -13 -10   -0.77    0.44
  -2 -13 -10   -0.67    0.43
   2 -13  10   -0.56    0.77
  -2 -13 -10   -0.71    0.42
  -2 -13  10   -1.27    0.96
   2 -13 -10    0.17    0.44
   2 -13 -10   -0.45    0.42
   2 -13 -10   -0.47    0.42
  -2 -14 -10   -0.38    0.51
  -2 -14 -10   -0.12    0.56
  -2 -14 -10   -0.11    0.57
   2 -14  10   -0.31    1.03
   2 -14 -10    0.08    0.45
  -2 -14  10    0.09    1.08
   2 -14 -10    0.08    0.45
   2 -14 -10    0.07    0.46
  -2   0 -11   -0.03    0.13
   2   0 -11   -0.18    0.37
   2   0  11    0.30    0.41
  -2   0 -11   -0.03    0.12
   2   0 -11    0.00    0.14
   2   0 -11    0.00    0.14
  -2   0 -11   -0.12    0.20
   2   0 -11   -0.28    0.27
   2   0 -11   -0.03    0.22
  -2   0 -11    0.08    0.33
  -2   0  11    0.58    0.51
   2   1 -11    0.59    0.44
   2   1 -11    0.79    0.20
  -2  -1 -11    0.58    0.43
  -2   1  11    1.12    0.48
  -2  -1 -11    0.77    0.31
   2  -1  11    1.47    0.60
   2   1 -11    1.08    0.35
  -2  -1 -11    0.61    0.23
   2   1 -11    0.84    0.19
   2   1 -11    0.44    0.41
  -2  -1 -11    0.64    0.23
  -2   1 -11    0.29    0.38
   2  -1 -11    0.71    0.27
   2   1  11    0.92    0.44
  -2   1 -11    0.80    0.19
  -2   1 -11    1.39    0.49
  -2   1 -11    0.84    0.19
  -2   1 -11    0.99    0.29
   2  -1 -11    0.48    0.22
   2  -1 -11    0.48    0.41
  -2  -1  11    0.98    0.57
   2  -1 -11    0.51    0.22
  -2  -2 -11    0.35    0.49
  -2   2  11    0.64    0.38
  -2  -2 -11    0.48    0.29
  -2  -2 -11    0.46    0.25
   2   2 -11    0.61    0.33
   2  -2  11    0.84    0.61
   2  -2  11    0.47    0.48
   2   2 -11    0.63    0.17
  -2  -2 -11    0.44    0.25
   2   2 -11    0.89    0.34
  -2   2 -11    0.45    0.28
  -2   2 -11    0.75    0.14
  -2  -2  11    0.65    0.20
  -2   2 -11    0.57    0.34
  -2   2 -11   -0.81    0.36
   2  -2 -11   -0.10    0.42
   2  -2 -11    0.64    0.27
  -2  -2  11    0.73    0.67
   2   2  11    1.04    0.38
  -2  -2  11    0.62    0.21
  -2   2 -11    0.71    0.14
   2  -2 -11    0.50    0.25
   2  -2 -11    0.47    0.25
   2   3 -11   10.70    0.83
  -2  -3 -11    9.29    1.25
   2   3 -11   12.56    0.94
   2  -3  11    9.18    1.04
   2   3 -11   11.40    0.60
   2  -3  11    9.96    1.48
  -2  -3 -11   10.99    0.90
  -2  -3 -11   11.00    0.93
  -2   3  11   11.34    0.78
  -2  -3 -11   10.82    0.87
   2  -3 -11   11.39    0.90
  -2   3 -11   10.40    0.46
   2  -3 -11    9.20    1.24
   2  -3 -11    9.30    0.90
  -2  -3  11    9.35    1.41
  -2   3 -11   12.04    1.36
   2  -3 -11    8.80    0.91
  -2  -3  11   10.82    0.62
   2   3  11   10.52    0.62
   2  -3 -11    9.98    0.85
  -2  -3  11   11.01    0.65
  -2   3 -11   10.92    0.91
  -2   3 -11   10.45    0.84
  -2  -4 -11    3.69    0.61
  -2  -4 -11    3.34    0.60
   2   4 -11    3.52    0.48
   2  -4  11    2.83    0.69
  -2  -4 -11    3.16    0.82
  -2   4  11    3.89    0.46
  -2  -4 -11    3.17    0.61
   2  -4  11    3.89    1.13
  -2  -4  11    5.03    1.18
   2  -4 -11    1.95    0.71
  -2  -4  11    3.96    0.32
   2  -4 -11    3.87    0.60
  -2   4 -11    3.66    0.56
  -2  -4  11    4.02    0.34
   2  -4 -11    3.27    0.56
   2  -4 -11    3.66    0.61
   2  -4 -11    4.57    0.59
  -2   4 -11    3.19    0.75
  -2  -5 -11    1.52    0.61
   2   5 -11    1.32    0.32
   2  -5  11    0.45    0.75
  -2  -5 -11    0.41    0.35
  -2  -5 -11    0.90    0.38
   2  -5  11    0.94    0.56
  -2  -5 -11    0.43    0.34
  -2   5 -11    2.43    0.64
   2  -5 -11    0.90    0.39
  -2  -5  11    1.50    0.51
  -2  -5  11    1.24    0.18
   2  -5 -11    1.20    0.31
  -2  -5  11    1.18    0.18
   2  -5 -11    1.51    0.45
  -2   5 -11    1.43    0.41
  -2  -5  11    0.97    0.74
   2  -5 -11    0.30    0.47
   2  -5 -11    0.86    0.39
  -2  -6 -11   -0.31    0.44
  -2  -6 -11   -0.33    0.32
  -2  -6 -11   -0.35    0.31
   2  -6  11    0.61    0.77
   2  -6  11    0.87    0.50
   2   6 -11    0.23    0.24
  -2  -6 -11   -0.17    0.30
  -2  -6  11    0.55    0.44
   2  -6 -11    0.75    0.40
   2  -6 -11    0.61    0.22
  -2  -6  11   -0.14    0.80
   2  -6 -11    0.21    0.25
  -2  -6  11    0.23    0.11
   2  -6 -11   -0.67    0.38
   2  -6 -11    0.71    0.40
  -2  -6  11    0.24    0.11
  -2   6 -11    0.21    0.31
   2  -7  11    0.68    0.52
   2  -7  11    1.38    0.94
  -2  -7 -11    0.33    0.44
  -2  -7 -11    1.30    0.50
  -2  -7 -11    0.31    0.44
  -2  -7 -11    2.11    0.67
   2  -7 -11    1.10    0.19
   2  -7 -11    1.26    0.48
  -2  -7  11    1.35    0.18
  -2  -7  11    1.27    0.18
  -2  -7  11    1.37    0.50
   2  -7 -11    0.59    0.36
   2  -7 -11    0.62    0.35
  -2  -7  11    1.73    1.03
  -2  -8 -11    8.28    1.24
  -2  -8 -11    9.15    1.26
   2  -8  11    8.84    0.97
  -2  -8 -11    9.64    1.24
  -2  -8 -11    9.04    1.12
   2  -8  11   10.58    1.98
   2  -8 -11    8.25    1.12
  -2  -8  11    8.94    1.85
   2  -8 -11    9.47    1.11
  -2  -8  11   10.58    1.02
   2  -8 -11    7.81    1.14
  -2  -9 -11   -0.31    0.37
  -2  -9 -11   -0.32    0.37
  -2  -9 -11    0.09    0.36
  -2  -9 -11    0.18    0.44
   2  -9  11    1.27    0.97
   2  -9  11    0.32    0.48
  -2  -9  11   -0.07    0.93
  -2  -9  11   -0.24    0.41
   2  -9 -11    0.06    0.26
   2  -9 -11    0.06    0.26
   2  -9 -11    0.51    0.41
  -2 -10 -11    0.13    0.40
  -2 -10 -11   -0.06    0.48
   2 -10  11   -0.67    0.40
  -2 -10 -11   -0.07    0.37
  -2 -10 -11   -0.06    0.47
   2 -10  11    0.19    0.88
  -2 -10  11   -0.14    0.89
   2 -10 -11    0.74    0.47
   2 -10 -11    0.70    0.48
   2 -10 -11    0.25    0.45
   2 -11  11    4.75    1.59
  -2 -11 -11    5.01    0.97
  -2 -11 -11    3.37    0.84
  -2 -11 -11    3.19    0.86
   2 -11  11    2.02    0.68
  -2 -11  11    2.87    1.51
   2 -11 -11    2.57    0.73
   2 -11 -11    4.48    0.99
   2 -11 -11    4.73    0.98
  -2 -12 -11   -0.35    0.52
   2 -12  11    2.12    1.39
  -2 -12 -11   -0.37    0.51
  -2 -12 -11    1.02    0.66
   2 -12 -11    0.65    0.55
  -2 -12  11    0.62    1.36
   2 -12 -11   -0.08    0.42
   2 -12 -11    0.62    0.55
  -2 -13 -11   -0.01    0.53
   2 -13  11    0.35    1.05
  -2 -13 -11   -0.01    0.52
  -2 -13 -11    0.12    0.58
   2 -13 -11    1.18    0.67
   2 -13 -11    0.42    0.55
  -2 -13  11    2.37    1.39
   2 -13 -11    1.11    0.68
   2   0 -12    0.48    0.20
   2   0 -12   -0.62    0.40
   2   0 -12    0.60    0.31
  -2   0 -12    0.60    0.20
   2   0 -12    0.45    0.20
   2   0  12    0.38    0.50
  -2   0 -12    0.09    0.47
  -2   0  12    0.73    0.51
  -2   0 -12    0.63    0.20
  -2   0 -12    0.15    0.24
  -2  -1 -12    5.20    0.97
  -2  -1 -12    4.79    0.55
  -2   1  12    4.84    0.78
   2   1 -12    4.50    0.92
   2   1 -12    5.30    0.42
  -2  -1 -12    4.53    0.56
   2  -1  12    5.22    0.98
   2   1 -12    5.33    0.44
  -2  -1 -12    5.18    0.65
   2   1 -12    5.88    0.73
   2   1 -12    4.66    0.72
   2  -1 -12    5.23    0.67
   2  -1 -12    4.54    0.55
  -2   1 -12    5.46    0.44
   2  -1 -12    4.81    0.55
  -2   1 -12    5.23    0.66
  -2  -1  12    6.13    1.04
   2  -1 -12    3.52    0.89
  -2   1 -12    5.41    0.42
  -2   1 -12    4.49    0.92
   2   1  12    3.73    0.71
  -2  -2 -12    1.38    0.66
   2   2 -12    1.83    0.27
  -2  -2 -12    1.57    0.42
   2   2 -12    1.61    0.45
  -2  -2 -12    1.31    0.33
   2  -2  12    2.39    0.85
  -2   2  12    1.26    0.47
   2   2 -12    1.21    0.39
  -2  -2 -12    1.24    0.34
   2   2  12    2.18    0.48
   2  -2 -12    1.35    0.39
   2  -2 -12    1.53    0.70
  -2  -2  12    1.84    0.82
   2  -2 -12    1.54    0.39
  -2   2 -12    1.79    0.44
   2  -2 -12    1.63    0.38
  -2   2 -12    1.43    0.19
  -2   2 -12    1.34    0.19
  -2   2 -12    1.57    0.63
   2  -3  12   -0.34    0.51
  -2  -3 -12   -0.30    0.22
  -2  -3 -12   -0.21    0.40
   2   3 -12    0.14    0.28
   2   3 -12   -0.03    0.13
  -2   3  12    0.02    0.25
   2  -3  12    0.20    0.52
  -2  -3 -12    0.16    0.26
   2   3 -12   -0.36    0.20
  -2  -3 -12    0.15    0.26
  -2   3 -12    0.02    0.38
  -2   3 -12   -0.10    0.22
  -2  -3  12    0.13    0.66
  -2   3 -12    0.03    0.08
   2   3  12    0.13    0.20
   2  -3 -12    0.01    0.23
   2  -3 -12    0.03    0.26
   2  -3 -12    0.01    0.23
   2  -3 -12   -0.34    0.39
  -2  -4 -12    0.02    0.31
   2   4 -12    1.05    0.31
   2  -4  12    1.39    0.62
   2  -4  12    0.96    0.76
  -2  -4 -12   -0.26    0.47
  -2   4  12    1.04    0.28
  -2  -4 -12    0.03    0.31
  -2  -4 -12    0.27    0.31
  -2  -4  12    0.59    0.18
  -2  -4  12    0.56    0.18
   2  -4 -12    1.22    0.37
  -2   4 -12    1.29    0.56
   2  -4 -12    1.15    0.38
   2  -4 -12   -0.15    0.42
  -2  -4  12    0.76    0.74
   2  -4 -12    1.08    0.40
  -2  -5 -12    0.77    0.37
   2   5 -12    1.31    0.35
   2  -5  12    1.39    0.93
  -2  -5 -12    0.81    0.37
  -2  -5 -12    2.47    0.71
   2  -5  12    0.97    0.58
  -2  -5 -12    1.52    0.48
   2  -5 -12    1.19    0.45
  -2  -5  12    1.74    0.21
   2  -5 -12    1.53    0.42
  -2   5 -12    1.12    0.54
  -2  -5  12    0.57    0.49
  -2  -5  12    2.48    1.04
   2  -5 -12    1.13    0.45
   2  -5 -12    1.82    0.66
  -2  -5  12    1.65    0.22
  -2  -6 -12    0.24    0.31
   2   6 -12    0.42    0.28
  -2  -6 -12   -0.70    0.41
   2  -6  12    0.27    0.53
  -2  -6 -12   -0.13    0.30
  -2  -6 -12    0.25    0.31
   2  -6  12    0.43    0.84
   2  -6 -12    0.48    0.32
  -2  -6  12    0.97    0.49
  -2  -6  12    0.78    0.90
  -2  -6  12    0.33    0.11
   2  -6 -12    0.69    0.43
   2  -6 -12    0.45    0.33
  -2  -6  12    0.35    0.11
  -2  -7 -12    1.18    0.62
  -2  -7 -12    1.06    0.54
  -2  -7 -12    1.12    0.53
   2  -7  12    0.69    0.67
   2  -7  12    0.66    0.55
   2   7 -12    0.81    0.33
  -2  -7 -12    1.31    0.53
   2  -7 -12    1.16    0.49
   2  -7 -12    1.39    0.52
  -2  -7  12    0.77    0.50
   2  -7 -12    1.22    0.49
  -2  -7  12    1.70    1.09
  -2  -8 -12    1.22    0.53
   2  -8  12    1.18    0.63
  -2  -8 -12    1.81    0.58
   2  -8  12    1.48    0.96
  -2  -8 -12    1.14    0.60
  -2  -8 -12    1.29    0.52
  -2  -8  12    1.19    0.53
   2  -8 -12    0.96    0.43
  -2  -8  12    0.97    0.87
   2  -8 -12    1.19    0.50
   2  -8 -12    1.26    0.49
  -2  -9 -12    0.13    0.48
  -2  -9 -12    0.41    0.47
   2  -9  12   -0.51    0.47
   2  -9  12    0.27    0.82
  -2  -9 -12    0.38    0.48
  -2  -9 -12    1.03    0.46
   2  -9 -12    0.33    0.46
   2  -9 -12    0.85    0.48
   2  -9 -12    0.32    0.47
  -2  -9  12   -0.39    0.84
  -2 -10 -12    4.67    0.97
  -2 -10 -12    3.52    0.92
   2 -10  12    3.52    1.50
   2 -10  12    3.82    0.78
  -2 -10 -12    3.33    0.93
  -2 -10 -12    3.91    0.95
   2 -10 -12    4.77    0.99
   2 -10 -12    4.44    0.89
  -2 -10  12    5.37    1.72
   2 -10 -12    4.50    1.01
  -2 -11 -12    1.15    0.61
  -2 -11 -12   -0.63    0.41
   2 -11  12   -1.10    0.82
  -2 -11 -12   -0.66    0.40
  -2 -11  12   -0.82    0.89
   2 -11 -12    1.23    0.60
   2 -11 -12    1.17    0.61
   2 -11 -12    0.24    0.45
  -2 -12 -12   -0.09    0.47
   2 -12  12   -1.13    0.71
  -2 -12 -12   -0.14    0.52
  -2 -12 -12   -0.13    0.53
  -2 -12  12   -0.58    0.99
   2 -12 -12    1.08    0.63
   2 -12 -12    0.22    0.45
   2 -12 -12    1.02    0.64
  -2 -13 -12    0.19    0.63
  -2 -13 -12   -0.22    0.52
  -2 -13 -12    0.19    0.62
   2 -13  12    0.66    1.24
  -2 -13  12    0.10    1.21
   2 -13 -12   -0.12    0.40
   2 -13 -12    0.18    0.54
   2 -13 -12   -0.11    0.41
  -2   0 -13   -0.02    0.17
  -2   0 -13   -0.02    0.17
   2   0  13   -0.03    0.47
  -2   0 -13   -0.15    0.26
  -2   0 -13    0.31    0.29
  -2   0  13    0.14    0.47
   2   0 -13    0.19    0.22
   2   0 -13   -0.03    0.15
   2   0 -13   -0.03    0.15
   2   0 -13   -0.14    0.41
   2   1 -13    0.67    0.34
   2   1 -13    1.07    0.23
  -2  -1 -13    0.86    0.30
   2   1 -13    1.00    0.23
  -2   1  13    0.78    0.53
   2   1 -13    0.66    0.40
  -2  -1 -13    0.60    0.33
  -2  -1 -13    0.61    0.46
   2  -1  13    0.81    0.60
  -2  -1 -13    0.91    0.29
  -2   1 -13    0.40    0.32
  -2   1 -13    0.59    0.19
   2  -1 -13    0.37    0.25
   2  -1 -13   -0.01    0.27
  -2   1 -13    0.93    0.53
  -2   1 -13    0.56    0.19
   2  -1 -13    0.27    0.50
   2   1  13    1.21    0.51
  -2  -1  13    0.73    0.68
   2  -1 -13    0.39    0.25
   2   2 -13    3.20    0.60
   2   2 -13    3.41    0.62
  -2  -2 -13    3.05    0.52
   2   2 -13    3.68    0.38
  -2  -2 -13    2.97    0.57
   2  -2  13    3.34    0.94
  -2   2  13    3.29    0.62
  -2  -2 -13    1.09    0.76
  -2  -2 -13    3.22    0.51
  -2   2 -13    3.57    0.60
  -2   2 -13    1.73    0.72
  -2   2 -13    3.44    0.32
   2  -2 -13    2.96    0.56
  -2   2 -13    3.67    0.32
   2  -2 -13    0.65    0.73
   2  -2 -13    3.44    0.52
   2   2  13    3.11    0.59
   2  -2 -13    3.25    0.53
  -2  -2  13    2.68    0.89
   2  -3  13    5.52    0.91
   2   3 -13    4.32    0.40
   2   3 -13    4.28    0.61
  -2  -3 -13    4.19    0.65
   2  -3  13    6.14    1.21
  -2  -3 -13    4.49    0.96
  -2  -3 -13    4.42    0.65
  -2   3  13    5.61    0.65
   2   3 -13    4.28    0.69
  -2  -3 -13    4.93    0.71
   2   3  13    5.11    0.49
   2  -3 -13    4.32    0.65
  -2   3 -13    5.55    0.76
   2  -3 -13    4.28    0.96
  -2   3 -13    4.63    0.29
   2  -3 -13    3.83    0.60
   2  -3 -13    3.62    0.60
  -2   3 -13    4.31    0.90
  -2  -3  13    5.64    1.22
   2  -4  13   -0.82    0.48
  -2  -4 -13   -0.59    0.29
  -2  -4 -13   -0.08    0.26
  -2   4  13    0.45    0.20
  -2  -4 -13   -0.07    0.27
   2  -4  13   -0.22    0.65
  -2  -4 -13    0.12    0.32
   2   4 -13   -0.12    0.20
   2  -4 -13   -0.10    0.40
   2  -4 -13    0.01    0.24
   2  -4 -13    0.01    0.24
   2  -4 -13   -0.05    0.27
  -2  -4  13   -0.23    0.72
  -2   4 -13   -0.05    0.42
   2  -5  13    3.98    1.23
   2   5 -13    3.15    0.52
  -2  -5 -13    3.93    0.71
  -2  -5 -13    2.37    0.83
   2  -5  13    3.18    0.74
  -2  -5 -13    3.72    0.72
  -2  -5 -13    2.66    0.59
  -2  -5  13    4.94    1.29
   2  -5 -13    2.69    0.86
   2  -5 -13    3.69    0.67
   2  -5 -13    4.37    0.72
  -2   5 -13    3.99    0.89
   2  -5 -13    4.13    0.73
  -2  -6 -13   20.04    1.48
   2  -6  13   23.88    2.50
   2   6 -13   21.43    1.39
  -2  -6 -13   19.50    1.63
   2  -6  13   19.54    1.64
  -2  -6 -13   19.20    1.53
  -2  -6 -13   17.11    2.15
   2  -6 -13   19.53    1.46
  -2  -6  13   21.35    2.38
   2  -6 -13   20.46    1.63
   2  -6 -13   20.16    1.53
  -2  -6  13   23.31    1.54
   2  -7  13    0.23    0.57
  -2  -7 -13    0.53    0.44
   2  -7  13   -0.13    0.80
  -2  -7 -13   -0.16    0.33
  -2  -7 -13    0.28    0.49
  -2  -7 -13   -0.16    0.33
  -2  -7  13    0.57    0.47
   2  -7 -13    0.85    0.46
   2  -7 -13    0.81    0.47
  -2  -7  13   -0.13    0.82
   2  -7 -13   -0.20    0.35
  -2  -8 -13   -0.32    0.40
  -2  -8 -13   -0.01    0.54
   2  -8  13   -0.75    0.77
  -2  -8 -13    0.62    0.46
   2  -8  13   -0.20    0.55
  -2  -8 -13   -0.30    0.40
  -2  -8  13    0.24    0.99
   2  -8 -13   -0.05    0.35
   2  -8 -13   -0.04    0.36
   2  -8 -13   -0.07    0.35
  -2  -8  13   -0.01    0.46
  -2  -9 -13    1.96    0.64
  -2  -9 -13    3.05    0.88
   2  -9  13    3.29    1.41
  -2  -9 -13    1.63    0.62
  -2  -9 -13    1.72    0.61
   2  -9  13    0.66    0.67
  -2  -9  13    1.81    1.05
   2  -9 -13    1.72    0.65
   2  -9 -13    3.00    0.70
   2  -9 -13    1.82    0.64
  -2 -10 -13    0.29    0.48
  -2 -10 -13   -0.56    0.37
   2 -10  13   -0.72    0.73
  -2 -10 -13    0.30    0.47
   2 -10 -13    0.11    0.42
   2 -10 -13    0.18    0.36
  -2 -10  13   -0.75    0.84
   2 -10 -13    0.19    0.35
  -2 -11 -13    1.68    0.72
  -2 -11 -13    1.75    0.78
   2 -11  13    0.51    1.05
  -2 -11 -13    1.66    0.79
  -2 -11  13    0.05    1.02
   2 -11 -13    2.03    0.70
   2 -11 -13    1.37    0.65
   2 -11 -13    1.45    0.64
   2 -12  13   -0.21    1.00
  -2 -12 -13    0.07    0.40
  -2 -12 -13    0.06    0.41
  -2 -12 -13   -0.33    0.53
   2 -12 -13   -0.71    0.46
   2 -12 -13   -0.06    0.44
  -2 -12  13   -1.16    0.91
   2 -12 -13   -0.75    0.46
   2   0 -14   -0.91    0.39
  -2   0  14    0.11    0.59
   2   0  14    0.03    0.49
  -2   0 -14    0.66    0.32
  -2   0 -14    0.28    0.20
  -2   0 -14    0.26    0.20
   2   0 -14    0.84    0.38
  -2   0 -14   -0.48    0.29
   2   0 -14    0.30    0.22
   2   0 -14    0.28    0.22
  -2  -1 -14    4.36    0.58
  -2  -1 -14    4.61    0.57
  -2   1  14    5.04    0.89
  -2  -1 -14    3.55    0.93
   2   1 -14    4.55    0.48
   2   1 -14    4.86    0.47
   2  -1  14    3.72    0.98
   2   1 -14    4.04    0.70
  -2  -1 -14    4.63    0.69
   2  -1 -14    4.49    0.68
  -2  -1  14    5.28    1.13
   2  -1 -14    3.85    1.05
  -2   1 -14    4.83    1.15
   2   1  14    5.23    0.88
  -2   1 -14    4.16    0.45
  -2   1 -14    5.14    0.74
  -2   1 -14    4.43    0.44
   2  -1 -14    3.90    0.56
   2  -1 -14    4.14    0.55
   2   2 -14    0.47    0.37
  -2  -2 -14    0.34    0.25
  -2   2  14    0.92    0.47
   2   2 -14    0.03    0.14
  -2  -2 -14    0.05    0.21
  -2  -2 -14    0.36    0.25
   2  -2  14    0.41    0.63
  -2  -2 -14   -0.47    0.43
   2  -2 -14    0.07    0.26
  -2   2 -14   -0.06    0.38
  -2   2 -14    0.00    0.10
  -2   2 -14   -0.09    0.27
   2  -2 -14   -1.16    0.32
   2   2  14   -0.41    0.35
  -2   2 -14    0.00    0.10
   2  -2 -14    0.06    0.26
  -2  -2  14    0.18    0.62
   2  -2 -14    0.23    0.34
  -2   3  14    2.10    0.46
  -2  -3 -14    2.10    0.47
  -2  -3 -14    1.87    0.48
   2   3 -14    1.51    0.26
  -2  -3 -14    1.99    0.48
   2  -3  14    1.82    0.87
   2   3 -14    1.75    0.51
  -2  -3 -14    1.75    0.67
   2  -3 -14    1.91    0.49
   2  -3 -14    1.50    0.42
  -2  -3  14    1.33    0.85
   2  -3 -14    1.03    0.64
  -2   3 -14    1.31    0.62
   2   3  14    1.74    0.36
   2  -3 -14    1.59    0.41
  -2   3 -14    1.08    0.45
  -2   3 -14    1.40    0.18
   2  -4  14    1.33    0.87
  -2  -4 -14    1.49    0.41
  -2   4  14    1.58    0.33
   2  -4  14    0.50    0.61
  -2  -4 -14    1.30    0.48
   2   4 -14    0.55    0.33
  -2  -4 -14    1.41    0.42
  -2  -4 -14    0.42    0.55
   2  -4 -14    1.18    0.43
  -2  -4  14    0.27    0.86
   2  -4 -14    1.59    0.73
   2  -4 -14    1.11    0.43
   2  -4 -14    0.94    0.39
  -2   4 -14    1.33    0.60
   2  -5  14    5.19    1.42
   2  -5  14    4.24    0.85
  -2  -5 -14    4.15    0.72
  -2  -5 -14    3.11    1.00
  -2  -5 -14    5.30    0.83
   2   5 -14    3.93    0.62
  -2  -5 -14    3.93    0.73
  -2   5 -14    4.47    0.97
   2  -5 -14    4.18    0.73
  -2  -5  14    4.96    1.38
   2  -5 -14    3.48    0.66
   2  -5 -14    3.96    0.74
   2  -6  14    0.09    0.77
  -2  -6 -14    0.04    0.59
  -2  -6 -14   -0.18    0.34
  -2  -6 -14    0.18    0.39
   2  -6  14   -0.36    0.54
  -2  -6 -14   -0.18    0.33
   2  -6 -14    0.04    0.36
   2  -6 -14    0.46    0.40
  -2  -6  14    0.24    0.84
   2  -6 -14    0.44    0.40
  -2  -7 -14    3.51    0.99
   2  -7  14    3.99    0.86
  -2  -7 -14    4.15    0.82
   2  -7  14    5.93    1.60
  -2  -7 -14    3.92    0.83
  -2  -7 -14    5.01    0.88
   2  -7 -14    4.57    0.89
   2  -7 -14    4.83    0.88
  -2  -7  14    5.01    1.54
   2  -7 -14    3.56    0.76
   2  -8  14    0.40    0.95
   2  -8  14   -0.88    0.55
  -2  -8 -14   -0.11    0.34
  -2  -8 -14   -0.12    0.34
  -2  -8 -14    0.06    0.36
  -2  -8 -14    0.10    0.54
  -2  -8  14   -0.23    0.87
   2  -8 -14    0.15    0.39
   2  -8 -14   -0.01    0.41
   2  -8 -14   -0.01    0.42
  -2  -9 -14    0.23    0.50
  -2  -9 -14    0.07    0.40
  -2  -9 -14    0.76    0.60
  -2  -9 -14    0.72    0.61
   2  -9  14   -0.23    0.87
   2  -9 -14   -0.16    0.41
  -2  -9  14    0.09    0.97
   2  -9 -14   -0.47    0.32
   2  -9 -14   -0.17    0.40
  -2 -10 -14    0.30    0.60
  -2 -10 -14    1.05    0.60
  -2 -10 -14    0.32    0.59
   2 -10  14    1.52    1.27
   2 -10 -14    0.48    0.57
   2 -10 -14    0.30    0.50
  -2 -10  14    1.42    1.33
   2 -10 -14    0.45    0.58
  -2 -11 -14   -0.99    0.43
  -2 -11 -14   -0.94    0.44
  -2 -11 -14    0.35    0.46
   2 -11  14    0.40    1.17
   2 -11 -14    0.73    0.61
   2 -11 -14   -0.70    0.35
  -2 -11  14   -1.46    0.92
   2 -11 -14    0.69    0.62
   2 -12  14   -0.57    1.16
  -2 -12 -14    0.44    0.70
  -2 -12 -14   -0.43    0.51
  -2 -12 -14    0.41    0.72
  -2 -12  14   -0.02    1.33
   2 -12 -14    0.31    0.48
   2 -12 -14    0.30    0.49
   2 -12 -14    1.35    0.71
  -2   0 -15   -0.36    0.15
   2   0 -15   -0.34    0.13
  -2   0 -15   -0.42    0.36
   2   0 -15   -0.37    0.13
  -2   0  15    0.13    0.59
   2   0 -15   -0.12    0.29
  -2   0 -15   -0.34    0.15
   2   0  15   -0.32    0.49
  -2   0 -15   -0.31    0.24
   2   1 -15    0.97    0.26
  -2   1  15    0.05    0.49
  -2  -1 -15    1.16    0.35
   2   1 -15    1.44    0.50
  -2  -1 -15    1.22    0.35
  -2  -1 -15    0.99    0.42
  -2  -1 -15    0.61    0.51
   2  -1  15    1.70    0.75
   2   1 -15    1.04    0.26
  -2   1 -15    0.11    0.30
  -2   1 -15    0.74    0.23
   2  -1 -15    1.40    0.35
   2  -1 -15    1.11    0.40
  -2   1 -15    0.99    0.59
   2  -1 -15    0.14    0.46
   2   1  15    0.88    0.56
  -2  -1  15    1.39    0.80
  -2   1 -15    0.69    0.23
   2  -1 -15    1.32    0.35
  -2  -2 -15    9.31    0.92
  -2  -2 -15    8.39    1.50
  -2  -2 -15    8.81    0.93
  -2  -2 -15    9.90    1.06
   2  -2  15    8.92    1.44
  -2   2  15    7.71    0.87
   2   2 -15    9.69    1.11
   2   2 -15    9.09    0.63
  -2   2 -15    9.55    1.47
  -2   2 -15    9.56    0.58
  -2   2 -15    9.55    0.55
   2  -2 -15    9.39    0.94
   2   2  15    9.04    0.92
  -2  -2  15    8.60    1.49
   2  -2 -15    9.48    1.06
   2  -2 -15    9.96    0.93
  -2   2 -15    9.60    1.06
   2  -2 -15    6.33    1.37
  -2  -3 -15    1.43    0.48
  -2  -3 -15    2.27    0.50
  -2   3  15    3.44    0.57
   2  -3  15    3.03    1.01
   2   3 -15    2.35    0.32
   2   3 -15    2.10    0.59
  -2  -3 -15    2.85    0.89
  -2  -3 -15    2.15    0.51
   2  -3 -15    2.90    0.54
  -2  -3  15    2.74    1.06
   2  -3 -15    1.78    0.55
   2   3  15    2.29    0.40
  -2   3 -15    1.83    0.77
   2  -3 -15    2.17    0.86
   2  -3 -15    2.73    0.54
  -2   3 -15    3.06    0.67
  -2   3 -15    2.60    0.25
  -2  -4 -15   -0.12    0.26
  -2  -4 -15   -0.12    0.26
  -2  -4 -15   -0.63    0.48
  -2  -4 -15    0.34    0.35
   2  -4  15   -0.28    0.74
  -2   4  15    0.48    0.20
   2  -4 -15    0.00    0.30
   2  -4 -15    0.00    0.30
  -2   4 -15    0.04    0.42
   2  -4 -15   -0.07    0.36
  -2  -4  15    0.81    0.84
  -2  -5 -15    0.90    0.42
  -2  -5 -15    1.08    0.53
  -2  -5 -15    0.85    0.42
   2  -5  15    0.29    0.58
  -2  -5 -15    0.67    0.68
   2  -5  15    0.54    0.89
   2  -5 -15    0.81    0.46
   2  -5 -15    2.23    0.61
  -2  -5  15    0.52    0.93
   2  -5 -15    2.36    0.61
  -2  -6 -15    9.63    1.19
   2  -6  15    7.59    1.77
  -2  -6 -15    8.66    1.45
   2  -6  15    7.41    1.06
  -2  -6 -15    5.59    0.93
  -2  -6 -15   10.18    1.18
  -2  -6  15    8.05    1.80
   2  -6 -15    7.08    0.99
   2  -6 -15    6.69    0.96
   2  -6 -15    6.70    1.00
  -2  -7 -15    0.23    0.33
   2  -7  15    0.26    0.62
  -2  -7 -15    1.15    0.58
   2  -7  15    0.90    0.97
  -2  -7 -15    1.22    0.57
  -2  -7 -15    0.78    0.57
   2  -7 -15    0.10    0.42
   2  -7 -15   -0.27    0.37
   2  -7 -15   -0.29    0.36
  -2  -7  15   -1.15    0.79
   2  -8  15   -0.92    0.76
  -2  -8 -15    0.19    0.49
  -2  -8 -15    0.57    0.47
   2  -8  15    1.31    1.10
  -2  -8 -15   -0.67    0.48
  -2  -8 -15    0.18    0.50
   2  -8 -15    1.06    0.52
  -2  -8  15    0.21    1.01
   2  -8 -15    1.12    0.51
   2  -8 -15   -0.05    0.42
  -2  -9 -15    0.88    0.70
   2  -9  15    0.58    1.08
  -2  -9 -15   -0.07    0.49
  -2  -9 -15    0.39    0.52
  -2  -9 -15    0.37    0.53
   2  -9 -15    0.79    0.58
   2  -9 -15    0.66    0.54
   2  -9 -15    0.70    0.54
  -2  -9  15    1.18    1.32
  -2 -10 -15    2.40    0.74
   2 -10  15    3.36    1.57
  -2 -10 -15    2.11    0.75
  -2 -10 -15    1.99    0.76
   2 -10 -15    3.05    0.91
   2 -10 -15    2.94    0.80
   2 -10 -15    2.88    0.93
  -2 -10  15    3.59    1.78
  -2 -11 -15    1.63    0.70
  -2 -11 -15    0.30    0.56
   2 -11  15    0.44    1.19
  -2 -11 -15    1.54    0.71
   2 -11 -15    0.03    0.44
   2 -11 -15    0.03    0.44
  -2 -11  15   -1.47    1.07
   2 -11 -15    0.81    0.69
   2   0 -16    0.05    0.19
  -2   0 -16   -0.14    0.16
   2   0  16   -0.36    0.52
   2   0 -16   -0.18    0.22
  -2   0 -16   -0.62    0.58
  -2   0 -16   -0.13    0.16
  -2   0  16   -0.12    0.49
  -2   0 -16    0.61    0.41
   2   0 -16    0.06    0.19
  -2  -1 -16   -0.50    0.34
   2   1 -16    0.45    0.42
   2   1 -16    0.13    0.16
  -2  -1 -16    0.16    0.23
   2  -1  16   -0.42    0.55
  -2   1  16    0.09    0.51
  -2  -1 -16    0.17    0.30
  -2  -1 -16    0.16    0.23
   2   1 -16    0.14    0.16
   2   1  16   -0.31    0.47
  -2  -1  16    0.01    0.57
   2  -1 -16   -0.09    0.32
  -2   1 -16    0.32    0.20
  -2   1 -16    0.34    0.20
  -2   1 -16   -0.11    0.28
   2  -1 -16    0.33    0.25
   2  -1 -16    0.35    0.25
  -2   1 -16   -0.40    0.36
  -2  -2 -16    0.70    0.30
   2   2 -16    0.49    0.40
  -2  -2 -16    0.97    0.69
  -2  -2 -16    0.65    0.31
  -2  -2 -16    0.93    0.39
   2  -2  16    0.50    0.75
  -2   2  16    0.32    0.42
   2   2 -16    0.56    0.20
   2  -2 -16    0.72    0.39
  -2   2 -16    0.16    0.31
   2  -2 -16    0.16    0.36
   2   2  16    0.30    0.43
   2  -2 -16    0.76    0.39
  -2   2 -16    0.64    0.18
  -2  -2  16   -0.44    0.69
  -2   2 -16    0.58    0.18
  -2   2 -16    0.60    0.60
  -2  -3 -16    0.12    0.29
   2  -3  16    0.34    0.73
  -2  -3 -16   -0.52    0.25
   2   3 -16    0.24    0.36
  -2  -3 -16    0.13    0.28
  -2  -3 -16    0.04    0.55
   2   3 -16   -0.18    0.15
  -2   3  16    0.36    0.27
  -2  -3  16    0.37    0.85
   2  -3 -16    0.30    0.31
  -2   3 -16   -0.34    0.37
   2  -3 -16    0.28    0.32
  -2   3 -16    0.21    0.38
  -2   3 -16   -0.14    0.09
   2   3  16    0.33    0.24
   2  -3 -16    0.29    0.40
  -2  -4 -16    1.42    0.49
  -2  -4 -16    1.34    0.49
  -2  -4 -16    1.02    0.48
  -2  -4 -16    0.25    0.76
   2  -4  16    1.84    0.96
  -2   4  16    1.85    0.35
   2  -4 -16    0.49    0.39
   2  -4 -16    1.68    0.51
   2  -4 -16    0.47    0.40
  -2  -4  16    1.72    1.13
  -2   4 -16    1.31    0.75
  -2  -5 -16    6.16    0.93
  -2  -5 -16    8.82    1.53
  -2  -5 -16    7.16    1.01
  -2  -5 -16    6.52    0.92
   2  -5  16    7.44    1.67
   2  -5 -16    8.56    1.08
   2  -5 -16    7.14    0.97
   2  -5 -16    6.75    0.99
  -2  -5  16    7.43    1.72
  -2  -6 -16    1.14    0.53
  -2  -6 -16    1.04    0.72
  -2  -6 -16    1.21    0.52
   2  -6  16    1.04    1.04
  -2  -6 -16    0.36    0.43
   2  -6  16    2.26    0.72
  -2  -6  16    1.07    1.12
   2  -6 -16    1.71    0.58
   2  -6 -16    1.81    0.57
   2  -6 -16    0.40    0.45
  -2  -7 -16    1.04    0.55
  -2  -7 -16    0.43    0.48
  -2  -7 -16    0.02    0.54
   2  -7  16    1.39    1.17
  -2  -7 -16    1.10    0.54
   2  -7  16    0.61    0.63
   2  -7 -16    0.61    0.42
   2  -7 -16    0.27    0.48
   2  -7 -16    0.29    0.47
  -2  -7  16   -0.75    0.95
  -2  -8 -16    4.92    0.98
  -2  -8 -16    5.20    0.97
  -2  -8 -16    4.87    0.91
  -2  -8 -16    4.21    1.06
   2  -8  16    2.53    1.42
  -2  -8  16    2.22    1.44
   2  -8 -16    4.41    0.89
   2  -8 -16    4.63    0.92
   2  -8 -16    4.38    0.93
  -2  -9 -16   -0.33    0.47
  -2  -9 -16   -0.06    0.47
   2  -9  16    0.55    1.14
  -2  -9 -16   -0.05    0.46
   2  -9 -16   -0.44    0.41
   2  -9 -16    0.37    0.56
  -2  -9  16   -1.42    1.03
   2  -9 -16    0.35    0.57
  -2 -10 -16    0.70    0.65
  -2 -10 -16    1.10    0.68
  -2 -10 -16    1.17    0.67
   2 -10  16    0.90    1.33
   2 -10 -16    0.67    0.63
   2 -10 -16    0.87    0.64
   2 -10 -16    0.71    0.62
  -2 -10  16    0.51    1.37
  -2 -11 -16    2.07    0.89
   2 -11  16    1.41    1.25
  -2 -11 -16    2.19    0.87
  -2 -11 -16    1.00    0.68
  -2 -11  16    1.16    1.53
   2 -11 -16    0.96    0.72
   2 -11 -16    1.01    0.70
   2 -11 -16    0.02    0.56
   2   0 -17   -0.01    0.20
   2   0 -17   -0.01    0.20
  -2   0 -17    0.12    0.21
   2   0  17   -0.26    0.56
  -2   0  17   -0.84    0.50
   2   0 -17    0.06    0.35
  -2   0 -17   -0.49    0.26
  -2   0 -17    0.05    0.57
  -2   0 -17    0.13    0.21
   2  -1  17   -0.67    0.58
  -2  -1 -17    0.71    0.31
  -2  -1 -17    0.10    0.41
   2   1 -17    0.43    0.23
   2   1 -17    0.46    0.23
   2   1 -17    0.08    0.30
  -2   1  17    0.62    0.57
  -2  -1 -17    0.67    0.31
  -2  -1 -17    0.14    0.36
   2  -1 -17    0.55    0.30
  -2  -1  17   -0.68    0.65
  -2   1 -17   -0.07    0.35
  -2   1 -17   -0.01    0.57
   2  -1 -17    0.52    0.30
  -2   1 -17    0.30    0.19
   2   1  17   -0.50    0.46
   2  -1 -17    0.31    0.41
  -2   1 -17    0.32    0.19
  -2  -2 -17    0.72    0.35
  -2  -2 -17    0.68    0.45
  -2  -2 -17    0.68    0.35
  -2  -2 -17    0.61    0.74
   2   2 -17    0.54    0.23
   2   2 -17    0.66    0.49
   2  -2  17    0.42    0.78
  -2   2  17    1.23    0.50
  -2   2 -17   -0.04    0.38
   2   2  17    1.32    0.53
  -2   2 -17    0.50    0.18
   2  -2 -17    0.35    0.28
  -2   2 -17    0.47    0.18
  -2   2 -17    0.19    0.53
   2  -2 -17   -0.01    0.38
  -2  -2  17    0.46    0.75
   2  -2 -17    0.37    0.28
  -2  -3 -17    6.49    0.84
   2   3 -17    6.27    1.00
  -2  -3 -17    8.95    1.12
  -2   3  17    7.49    0.74
   2  -3  17    5.38    1.38
  -2  -3 -17    6.13    0.86
   2   3 -17    6.07    0.52
  -2  -3 -17    5.65    1.28
   2  -3 -17    5.80    0.83
  -2   3 -17    5.50    0.92
  -2  -3  17    7.20    1.51
   2  -3 -17    6.95    1.00
  -2   3 -17    7.49    1.37
   2   3  17    7.11    0.71
   2  -3 -17    6.16    0.82
  -2  -4 -17   26.90    1.77
  -2  -4 -17   26.45    1.79
   2  -4  17   23.03    2.45
  -2  -4 -17   26.05    1.68
  -2  -4 -17   20.03    2.52
   2  -4 -17   25.97    1.67
   2  -4 -17   26.27    1.77
   2  -4 -17   24.13    1.73
  -2  -4  17   20.66    2.61
   2  -5  17    1.45    1.04
  -2  -5 -17    1.50    0.57
  -2  -5 -17    0.99    0.80
  -2  -5 -17    1.97    0.60
  -2  -5 -17    2.08    0.59
   2  -5 -17    2.91    0.64
  -2  -5  17    1.88    1.17
   2  -5 -17    2.75    0.64
   2  -5 -17    0.44    0.36
   2  -6  17    2.57    1.23
  -2  -6 -17    0.14    0.45
  -2  -6 -17    1.69    0.59
  -2  -6 -17    0.15    0.45
  -2  -6 -17    0.15    0.63
   2  -6 -17    1.14    0.54
   2  -6 -17    0.86    0.45
  -2  -6  17    0.49    1.11
   2  -6 -17    1.08    0.55
  -2  -7 -17    0.56    0.52
  -2  -7 -17    0.44    0.61
  -2  -7 -17   -0.35    0.35
  -2  -7 -17    0.59    0.52
   2  -7  17    0.10    0.95
   2  -7 -17    0.15    0.41
   2  -7 -17    0.42    0.47
  -2  -7  17   -1.26    0.88
   2  -7 -17    0.16    0.40
  -2  -8 -17    1.66    0.66
   2  -8  17    1.42    1.37
  -2  -8 -17    1.75    0.65
  -2  -8 -17    1.66    0.72
  -2  -8 -17    0.12    0.81
   2  -8 -17    0.14    0.42
  -2  -8  17    0.07    1.17
   2  -8 -17    2.57    0.71
   2  -8 -17    0.15    0.41
  -2  -9 -17    0.25    0.49
  -2  -9 -17    0.24    0.49
  -2  -9 -17    0.17    0.56
   2  -9  17   -0.61    1.00
  -2  -9  17   -0.52    1.21
   2  -9 -17    0.56    0.60
   2  -9 -17    0.06    0.47
   2  -9 -17    0.59    0.59
   2 -10  17    0.03    1.10
  -2 -10 -17    0.27    0.60
  -2 -10 -17    0.23    0.58
  -2 -10 -17    0.25    0.61
   2 -10 -17   -0.33    0.48
  -2 -10  17   -1.49    1.18
   2 -10 -17   -0.49    0.47
   2 -10 -17   -0.46    0.47
  -2   0 -18    1.12    0.34
  -2   0 -18    2.40    0.67
  -2   0 -18    0.63    0.70
  -2   0  18    0.99    0.81
   2   0 -18    2.23    0.41
   2   0 -18    2.09    0.41
   2   0 -18    1.05    0.52
   2   0  18    0.25    0.71
  -2   0 -18    1.19    0.33
  -2  -1 -18   -0.45    0.25
   2   1 -18    0.72    0.47
  -2  -1 -18    0.13    0.27
  -2  -1 -18   -0.32    0.58
   2   1 -18   -0.19    0.19
  -2   1  18   -0.26    0.46
  -2  -1 -18    0.12    0.27
   2  -1  18   -0.02    0.75
   2   1 -18   -0.18    0.19
   2  -1 -18    0.09    0.26
  -2   1 -18    0.68    0.65
  -2   1 -18    0.03    0.42
  -2   1 -18    0.14    0.19
  -2  -1  18   -0.23    0.73
  -2   1 -18    0.14    0.19
   2  -1 -18    0.03    0.37
   2  -1 -18    0.08    0.26
   2   1  18   -0.42    0.51
   2   2 -18    2.58    0.40
   2   2 -18    1.60    0.60
  -2  -2 -18    2.25    0.52
  -2   2  18    2.51    0.64
  -2  -2 -18    1.74    0.59
  -2  -2 -18    1.77    1.00
   2  -2  18    3.14    1.17
  -2  -2 -18    2.38    0.51
  -2   2 -18    2.77    0.92
  -2  -2  18    1.95    1.10
   2  -2 -18    2.87    0.56
  -2   2 -18    2.71    0.72
   2   2  18    2.33    0.62
   2  -2 -18    2.39    0.69
   2  -2 -18    3.05    0.55
   2   3 -18    0.56    0.48
  -2  -3 -18    0.96    0.73
  -2  -3 -18    1.26    0.53
  -2  -3 -18    0.76    0.43
  -2  -3 -18    0.80    0.42
   2  -3  18   -0.44    0.74
   2  -3 -18    0.73    0.50
   2  -3 -18    0.71    0.41
  -2  -3  18    0.74    0.96
   2  -3 -18    0.76    0.41
  -2   3 -18    0.63    0.70
  -2   3 -18    0.45    0.43
  -2  -4 -18   11.11    1.29
  -2  -4 -18    8.11    1.68
   2  -4  18    9.78    1.88
  -2  -4 -18   10.78    1.16
  -2  -4 -18   10.19    1.18
   2  -4 -18   11.06    1.19
   2  -4 -18   10.42    1.20
   2  -4 -18   12.84    1.43
  -2  -4  18   10.45    1.93
   2  -5  18   -0.68    0.84
  -2  -5 -18    0.07    0.40
  -2  -5 -18   -0.22    0.40
  -2  -5 -18    0.26    0.39
  -2  -5 -18    0.27    0.38
  -2  -5  18    0.52    1.10
   2  -5 -18    1.54    0.54
   2  -5 -18    0.46    0.48
   2  -5 -18    1.45    0.55
  -2  -6 -18    0.56    0.48
  -2  -6 -18    0.59    0.47
  -2  -6 -18   -0.03    0.66
   2  -6  18    0.61    1.03
  -2  -6 -18    0.22    0.49
   2  -6 -18   -0.16    0.40
   2  -6 -18    1.13    0.52
   2  -6 -18    1.07    0.52
  -2  -6  18    0.70    1.21
   2  -7  18   -0.32    1.07
  -2  -7 -18    0.31    0.44
  -2  -7 -18    0.10    0.45
  -2  -7 -18   -0.17    0.58
  -2  -7 -18    0.09    0.46
  -2  -7  18    0.25    1.25
   2  -7 -18    0.54    0.52
   2  -7 -18    1.79    0.68
   2  -7 -18    0.51    0.52
   2  -8  18   10.31    2.38
  -2  -8 -18   15.85    1.72
  -2  -8 -18   15.00    1.74
  -2  -8 -18   12.77    1.57
   2  -8 -18   17.10    1.74
   2  -8 -18   11.06    1.52
  -2  -8  18   13.21    2.68
   2  -8 -18   11.71    1.51
  -2  -9 -18    0.53    0.62
  -2  -9 -18    0.50    0.63
   2  -9  18   -0.14    1.26
  -2  -9 -18   -0.70    0.48
   2  -9 -18   -0.04    0.48
  -2  -9  18    1.00    1.60
   2  -9 -18    0.22    0.55
   2  -9 -18    0.20    0.56
  -2   0 -19   -0.22    0.60
   2   0 -19    0.04    0.42
  -2   0  19   -0.12    0.62
  -2   0 -19   -0.11    0.20
  -2   0 -19    0.03    0.28
   2   0 -19    0.14    0.24
   2   0  19   -1.62    0.50
   2   0 -19    0.15    0.24
  -2   0 -19   -0.10    0.20
  -2  -1 -19   -0.01    0.42
   2   1 -19    0.34    0.50
   2  -1  19   -0.23    0.75
  -2  -1 -19    0.36    0.29
   2   1 -19    0.40    0.26
  -2  -1 -19    2.00    1.01
  -2   1  19   -0.15    0.49
  -2  -1 -19    0.34    0.29
   2   1 -19    0.35    0.26
  -2  -1  19    0.11    0.77
   2   1  19   -0.44    0.51
   2  -1 -19    0.50    0.31
   2  -1 -19    0.22    0.41
  -2   1 -19    0.70    0.48
  -2   1 -19    0.16    0.64
   2  -1 -19    0.53    0.30
   2   2 -19   -0.22    0.44
   2  -2  19   -1.06    0.73
  -2  -2 -19   -0.64    0.56
  -2  -2 -19    0.60    0.48
  -2  -2 -19   -0.39    0.28
  -2  -2 -19   -0.42    0.27
  -2   2 -19   -0.69    0.32
   2  -2 -19    0.41    0.33
  -2   2 -19   -0.56    0.54
  -2  -2  19   -0.30    0.68
   2  -2 -19    0.39    0.33
   2  -2 -19    0.58    0.50
  -2  -3 -19   -0.01    0.35
  -2  -3 -19   -0.37    0.59
  -2  -3 -19   -0.26    0.40
  -2  -3 -19   -0.01    0.34
   2  -3  19   -1.13    0.71
   2   3 -19   -0.50    0.38
   2  -3 -19   -0.08    0.32
  -2  -3  19   -1.24    0.74
   2  -3 -19    0.00    0.40
  -2   3 -19   -0.15    0.38
   2  -3 -19   -0.08    0.32
  -2  -4 -19    1.02    0.79
   2  -4  19    0.25    0.94
  -2  -4 -19    0.10    0.36
  -2  -4 -19    0.11    0.36
  -2  -4 -19    1.18    0.57
  -2  -4  19    0.95    1.07
   2  -4 -19    0.18    0.42
   2  -4 -19    2.42    0.72
   2  -4 -19    0.19    0.41
  -2  -5 -19   -0.04    0.61
  -2  -5 -19   -0.19    0.30
   2  -5  19   -1.64    0.76
  -2  -5 -19   -0.20    0.30
  -2  -5 -19   -0.34    0.37
   2  -5 -19   -0.04    0.42
   2  -5 -19   -0.04    0.41
  -2  -5  19   -0.19    1.01
   2  -5 -19   -0.15    0.31
  -2  -6 -19    2.92    0.75
  -2  -6 -19    2.46    0.76
  -2  -6 -19    2.76    0.76
   2  -6  19    1.40    1.48
  -2  -6 -19    2.71    1.04
   2  -6 -19    1.87    0.71
   2  -6 -19    2.39    0.70
   2  -6 -19    2.26    0.71
  -2  -6  19    2.09    1.58
  -2  -7 -19   -0.42    0.42
   2  -7  19   -1.04    0.92
  -2  -7 -19   -0.15    0.42
  -2  -7 -19   -0.39    0.43
  -2  -7  19    0.05    1.26
   2  -7 -19   -0.82    0.42
   2  -7 -19   -0.63    0.37
   2  -7 -19   -0.59    0.37
  -2  -8 -19    0.35    0.59
   2  -8  19   -1.71    1.08
  -2  -8 -19    0.33    0.60
  -2  -8 -19    0.72    0.61
   2  -8 -19   -0.33    0.45
  -2  -8  19   -1.39    1.24
   2  -8 -19    0.51    0.59
   2  -8 -19   -0.35    0.44
  -2   0 -20    2.88    1.16
  -2   0  20    2.78    0.96
   2   0 -20    4.37    0.59
   2   0  20    2.73    0.94
   2   0 -20    4.08    0.59
   2   0 -20    3.25    0.79
  -2   0 -20    3.67    0.87
  -2  -1 -20   -0.33    0.43
  -2  -1 -20    0.48    0.75
   2  -1  20   -0.89    0.71
  -2  -1 -20    0.50    0.32
   2   1 -20    0.51    0.55
  -2  -1 -20    0.47    0.33
  -2  -1  20   -0.55    0.66
   2  -1 -20   -0.17    0.26
   2  -1 -20    0.42    0.58
  -2   1 -20    0.33    0.47
   2  -1 -20   -0.18    0.26
   2  -2  20    0.10    0.89
  -2  -2 -20    0.90    0.44
   2   2 -20    1.40    0.66
  -2  -2 -20   -0.67    0.60
  -2  -2 -20    0.95    0.44
  -2  -2 -20    0.36    0.39
  -2  -2  20    0.94    1.05
   2  -2 -20    0.92    0.43
   2  -2 -20    0.87    0.44
   2  -2 -20    1.45    0.68
  -2   2 -20    0.18    0.47
  -2  -3 -20    0.51    0.38
  -2  -3 -20   -0.71    0.63
  -2  -3 -20    0.54    0.37
   2  -3  20   -1.76    0.70
  -2  -3 -20   -0.14    0.46
   2  -3 -20    0.21    0.37
  -2  -3  20   -0.29    1.00
  -2   3 -20    0.01    0.47
   2  -3 -20    0.03    0.44
   2  -3 -20    0.22    0.36
   2  -4  20    1.90    1.26
  -2  -4 -20    1.06    0.98
  -2  -4 -20    1.07    0.52
  -2  -4 -20    1.14    0.64
  -2  -4 -20    1.14    0.51
   2  -4 -20    0.59    0.46
   2  -4 -20    1.70    0.68
   2  -4 -20    0.62    0.46
  -2  -4  20    1.29    1.26
  -2  -5 -20    0.33    0.53
  -2  -5 -20   -0.25    0.63
  -2  -5 -20    0.23    0.43
   2  -5  20   -0.92    0.95
  -2  -5 -20    0.25    0.43
   2  -5 -20   -0.09    0.42
  -2  -5  20   -0.68    1.02
   2  -5 -20   -0.09    0.41
   2  -5 -20    0.64    0.52
   2  -6  20   -0.44    1.12
  -2  -6 -20    0.73    0.50
  -2  -6 -20    0.84    0.57
  -2  -6 -20    0.69    0.50
   2  -6 -20    0.43    0.57
   2  -6 -20   -0.37    0.49
  -2  -6  20   -2.20    0.98
   2  -6 -20   -0.39    0.48
  -2  -7 -20    0.49    0.60
  -2  -7 -20   -0.39    0.46
  -2  -7 -20    0.46    0.61
   2  -7  20   -0.43    1.12
   2  -7 -20    0.03    0.45
   2  -7 -20    0.02    0.46
   2  -7 -20   -0.72    0.48
  -2  -7  20   -0.45    1.51
   2   0 -21   -0.47    0.46
  -2   0 -21    0.24    0.53
   2  -1  21   -1.15    0.73
   2   1 -21   -0.03    0.38
  -2  -1 -21    1.07    0.59
  -2  -1  21   -0.62    0.79
  -2   1 -21    0.80    0.64
   2  -1 -21    0.36    0.52
   2  -1 -21    0.34    0.52
   2  -1 -21    0.18    0.59
  -2  -2 -21   26.88    1.96
   2  -2  21   20.01    2.47
  -2  -2 -21   21.04    1.54
  -2  -2 -21   20.86    1.45
   2   2 -21   21.16    1.84
   2  -2 -21   20.54    1.50
  -2  -2  21   18.69    2.39
   2  -2 -21   20.41    1.42
  -2   2 -21   19.94    1.99
   2  -2 -21   19.92    2.02
  -2  -3 -21   -0.20    0.37
  -2  -3 -21    0.40    0.51
   2  -3  21   -0.99    0.78
  -2  -3 -21   -0.19    0.37
   2  -3 -21   -0.39    0.44
  -2  -3  21   -1.33    0.79
  -2   3 -21    0.33    0.56
   2  -3 -21   -0.04    0.41
   2  -3 -21   -0.04    0.42
  -2  -4 -21    0.33    0.46
  -2  -4 -21   -0.52    0.42
   2  -4  21   -1.58    0.87
  -2  -4 -21    0.31    0.46
   2  -4 -21    0.36    0.45
   2  -4 -21    0.38    0.44
   2  -4 -21   -0.16    0.49
  -2  -4  21   -1.24    0.91
  -2  -5 -21    0.40    0.49
  -2  -5 -21    0.43    0.48
   2  -5  21   -1.39    1.20
  -2  -5 -21   -0.17    0.50
   2  -5 -21   -0.30    0.50
   2  -5 -21   -0.65    0.43
  -2  -5  21   -1.02    1.04
   2  -5 -21   -0.61    0.44
  -2  -6 -21   -0.31    0.58
  -2  -6 -21    0.25    0.51
   2  -6  21   -1.41    1.09
  -2  -6 -21    0.27    0.51
  -2  -6  21   -0.32    1.29
   2  -6 -21    0.86    0.64
   2  -6 -21    0.55    0.60
   2  -6 -21    0.59    0.59
   2   0 -22   -0.49    0.56
  -2   0 -22    0.71    0.63
   2   1 -22    0.87    0.70
  -2  -1 -22   -0.33    0.51
  -2   1 -22   -0.53    0.47
   2  -1 -22   -0.43    0.49
  -2  -2 -22    0.91    0.70
   2   2 -22    0.85    0.64
  -2  -2  22   -1.22    0.82
  -2   2 -22   -0.30    0.46
   2  -2 -22   -0.69    0.44
   2  -3  22   -0.52    1.01
  -2  -3 -22    0.75    0.60
   2  -3 -22    0.71    0.45
   2  -3 -22    0.67    0.46
  -2  -3  22   -0.59    1.06
   2  -3 -22    0.99    0.67
  -2   3 -22    0.13    0.61
  -2  -4 -22    0.03    0.42
  -2  -4 -22    0.03    0.41
  -2  -4 -22    0.47    0.60
   2  -4  22   -1.16    0.93
   2  -4 -22   -0.51    0.51
   2  -4 -22    0.42    0.51
  -2  -4  22   -2.79    0.93
   2  -4 -22    0.45    0.51
   3   0   0   -0.55    0.03
  -3   0   0   -0.58    0.03
  -3   0   0   -0.52    0.05
   3   0   0   -0.61    0.03
  -3   0   0   -0.54    0.03
   3   0   0   -0.59    0.05
  -3  -1   0    0.14    0.08
  -3  -1   0    0.10    0.05
   3  -2   0    0.03    0.13
  -3   2   0    0.17    0.11
  -3  -2   0    0.13    0.18
   3   2   0    0.16    0.19
  -3   2   0    0.16    0.11
   3  -2   0    0.03    0.09
   3  -2   0    0.03    0.09
   3  -2   0    0.00    0.08
  -3  -3   0   19.51    1.14
   3  -3   0   18.99    0.95
   3  -3   0   18.70    0.91
   3  -3   0   21.43    1.18
   3  -4   0    0.23    0.16
  -3  -4   0   -0.12    0.31
   3  -4   0    0.24    0.15
  -3  -5   0   10.28    1.00
   3  -5   0   10.67    0.75
   3  -5   0   10.47    0.70
   3  -6   0   -0.09    0.15
   3  -6   0   -0.09    0.15
  -3  -6   0   -0.39    0.33
   3  -7   0   12.91    0.90
   3  -7   0   13.15    0.97
  -3  -7   0   11.17    1.23
   3  -7   0   13.05    0.95
   3  -8   0   -0.29    0.16
   3  -8   0   -0.14    0.17
   3  -8   0   -0.27    0.16
   3  -8   0    0.28    0.32
  -3  -8   0   -0.60    0.35
   3  -9   0    4.25    0.69
  -3  -9   0    4.69    1.07
   3  -9   0    4.65    0.88
   3  -9   0    5.45    0.74
   3  -9   0    5.17    0.75
   3 -10   0   -0.12    0.25
   3 -10   0   -0.12    0.25
   3 -10   0    0.17    0.31
   3 -10   0   -0.09    0.28
  -3 -10   0    0.24    0.61
   3 -11   0    0.43    0.42
  -3 -11   0    0.35    0.69
   3 -11   0   -0.56    0.29
   3 -11   0   -0.10    0.25
   3 -11   0   -0.10    0.25
  -3 -11   0   -0.02    0.33
   3 -12   0    0.15    0.41
  -3 -12   0   -0.43    0.67
   3 -12   0    0.89    0.43
  -3 -12   0    0.59    0.47
   3 -12   0   -0.14    0.36
   3 -12   0   -0.13    0.37
   3 -13   0    0.42    0.43
   3 -13   0    0.37    0.47
  -3 -13   0    0.36    0.47
  -3 -13   0   -0.04    0.30
  -3 -13   0   -0.04    0.29
   3 -13   0    0.24    0.59
   3 -13   0    0.10    0.49
   3 -13   0    0.45    0.42
  -3 -13   0   -0.07    0.32
  -3 -13   0   -0.18    0.83
  -3 -14   0   -0.85    0.39
   3 -14   0    0.06    0.42
  -3 -14   0    0.43    0.44
   3 -14   0    0.33    0.41
  -3 -14   0    0.41    0.45
   3 -14   0    0.22    0.67
   3 -14   0   -0.15    0.43
   3 -14   0    0.06    0.41
  -3 -14   0   -0.69    0.66
  -3 -14   0    0.06    0.44
  -3 -15   0    2.90    0.84
  -3 -15   0    3.91    1.03
  -3 -15   0    4.12    1.01
   3 -15   0    1.86    0.88
   3 -15   0    4.45    0.92
  -3 -15   0    4.11    1.50
   3 -15   0    5.14    1.63
   3 -15   0    3.43    0.81
  -3 -15   0    3.57    1.00
   3 -15   0    4.22    0.93
  -3   0   1    0.00    0.04
  -3   0   1    0.00    0.03
   3   0   1    0.01    0.04
   3   0   1    0.03    0.06
   3   0  -1   -0.04    0.04
  -3   0  -1    0.03    0.05
  -3   0  -1    0.01    0.04
   3   0  -1    0.00    0.05
  -3   0   1    0.01    0.03
  -3   0   1    0.01    0.03
   3   0  -1    0.03    0.03
  -3   0  -1   -0.10    0.03
  -3   0   1   -0.01    0.06
   3   0   1   -0.05    0.04
   3   1  -1    1.77    0.27
  -3   1   1    2.34    0.15
   3   1   1    2.45    0.20
   3   1   1    1.52    0.21
  -3   2   1   50.70    1.95
   3  -2   1   50.03    1.93
  -3   2   1   49.28    2.02
   3  -2   1   49.38    1.91
   3   2  -1   52.75    2.23
   3  -2   1   50.94    2.13
  -3  -2  -1   50.33    2.04
  -3   2   1   48.51    1.99
  -3   2  -1   48.97    2.13
   3  -2  -1   48.92    1.98
   3   2   1   49.51    2.05
  -3  -2   1   47.36    2.19
   3  -2  -1   51.54    1.94
  -3   2  -1   49.21    1.92
   3  -2  -1   49.63    2.01
  -3   2  -1   49.98    1.94
   3  -3   1    0.47    0.14
   3  -3   1    0.49    0.13
   3   3  -1    0.06    0.28
  -3  -3  -1    0.49    0.29
   3  -3   1    0.46    0.20
   3  -3  -1    0.32    0.14
   3  -3  -1    0.19    0.16
   3  -3  -1    0.20    0.15
  -3  -3   1    0.71    0.31
   3  -4   1    0.31    0.17
   3  -4   1    0.37    0.22
   3  -4   1    0.30    0.17
  -3  -4  -1    0.45    0.33
  -3   4   1    0.28    0.11
  -3  -4   1    0.50    0.41
   3  -4  -1    0.29    0.16
   3  -4  -1    0.30    0.16
   3  -4  -1    0.88    0.22
  -3  -5  -1   13.18    1.05
   3  -5   1   15.80    1.13
   3  -5   1   13.80    0.85
   3  -5   1   13.54    0.81
  -3  -5   1   13.64    1.18
   3  -5  -1   13.65    0.86
   3  -5  -1   13.82    0.87
   3  -5  -1   14.07    0.92
   3  -6   1    4.72    0.70
   3  -6   1    5.43    0.59
   3  -6   1    5.72    0.58
  -3  -6  -1    4.78    0.79
   3  -6  -1    5.34    0.60
   3  -6  -1    6.46    0.66
   3  -6  -1    6.14    0.67
  -3  -6   1    5.85    0.94
   3  -7   1    6.64    0.88
   3  -7   1    5.89    0.65
   3  -7   1    6.20    0.64
  -3  -7  -1    7.53    1.06
  -3  -7   1    7.04    1.12
   3  -7  -1    6.32    0.73
   3  -7  -1    7.47    0.76
   3  -7  -1    7.10    0.77
   3  -8   1   14.73    1.35
   3  -8   1   13.70    1.02
  -3  -8  -1   14.42    1.42
   3  -8   1   13.45    0.96
   3  -8  -1   12.05    0.98
   3  -8  -1   12.28    1.05
  -3  -8   1   11.86    1.57
  -3  -8   1   13.53    0.62
   3  -8  -1   12.77    1.01
  -3  -9  -1    0.32    0.09
  -3  -9  -1    0.11    0.54
   3  -9   1    0.22    0.28
  -3  -9  -1    0.37    0.37
   3  -9   1    0.36    0.36
   3  -9   1    0.24    0.28
   3  -9  -1    0.08    0.30
   3  -9  -1    0.05    0.26
   3  -9  -1    0.05    0.25
  -3  -9   1    0.46    0.62
   3 -10   1    0.24    0.34
  -3 -10  -1   -0.06    0.36
   3 -10   1   -0.43    0.20
  -3 -10  -1    0.62    0.71
   3 -10   1   -0.41    0.20
   3 -10   1   -0.38    0.22
  -3 -10   1    0.04    0.63
   3 -10  -1   -0.42    0.25
   3 -10  -1    0.36    0.33
   3 -10  -1   -0.44    0.24
   3 -11   1    0.43    0.36
   3 -11   1   -0.21    0.29
  -3 -11  -1   -0.89    0.54
   3 -11   1    0.26    0.43
  -3 -11  -1    0.22    0.36
   3 -11   1   -0.22    0.28
   3 -11  -1    0.09    0.36
   3 -11  -1    0.14    0.37
  -3 -11   1   -0.17    0.58
   3 -11  -1    0.64    0.42
  -3 -11   1   -0.21    0.27
   3 -11  -1    0.67    0.41
   3 -12   1    2.37    0.78
  -3 -12  -1    4.17    0.91
   3 -12   1    0.86    0.46
   3 -12   1    0.91    0.45
  -3 -12  -1    0.78    0.82
   3 -12   1    1.39    0.50
   3 -12  -1    1.11    0.55
  -3 -12   1    1.05    0.88
   3 -12  -1    1.17    0.54
   3 -12  -1    2.17    0.59
   3 -12  -1    2.13    0.76
  -3 -12   1    1.40    0.57
   3 -13   1    2.50    0.83
   3 -13   1    2.18    0.66
   3 -13   1    2.33    0.63
  -3 -13  -1    1.25    0.62
   3 -13   1    2.45    0.62
  -3 -13  -1    1.31    0.61
   3 -13   1    1.68    0.90
  -3 -13  -1    2.06    0.74
  -3 -13  -1    2.28    1.00
  -3 -13   1    0.64    0.58
  -3 -13   1    2.07    0.72
   3 -13  -1    2.32    0.65
   3 -13  -1    2.40    0.64
   3 -13  -1    3.28    1.08
   3 -13  -1    1.21    0.68
  -3 -13   1    2.05    1.07
   3 -13  -1    2.28    0.65
   3 -14   1    4.05    1.29
  -3 -14  -1    3.55    0.91
   3 -14   1    4.03    0.79
   3 -14   1    3.81    0.80
   3 -14   1    4.41    1.06
  -3 -14  -1    3.63    1.01
  -3 -14  -1    2.87    1.20
   3 -14   1    2.96    0.82
  -3 -14  -1    3.21    0.95
  -3 -14  -1    3.73    0.89
   3 -14  -1    4.31    0.88
  -3 -14   1    5.10    1.10
  -3 -14   1    2.98    0.94
   3 -14  -1    5.15    1.39
  -3 -14   1    3.14    0.82
   3 -14  -1    4.55    0.87
  -3 -14   1    2.99    0.84
   3 -14  -1    3.89    0.84
   3 -14  -1    3.34    1.05
  -3 -14   1    3.16    1.36
   3 -15   1    0.59    0.47
  -3 -15  -1    0.03    0.43
   3 -15   1    0.67    0.53
   3 -15   1    0.22    0.79
   3 -15   1    0.62    0.47
  -3 -15  -1   -2.26    0.74
  -3 -15  -1    0.76    0.56
   3 -15   1    0.52    0.58
  -3 -15  -1    0.00    0.49
  -3 -15  -1    0.03    0.42
  -3 -15   1   -0.66    0.45
  -3 -15   1    0.01    0.51
  -3 -15   1   -0.66    0.30
  -3 -15   1   -1.52    0.73
   3 -15  -1   -0.15    0.50
   3 -15  -1    0.71    0.92
   3 -15  -1    0.41    0.50
  -3 -15   1    0.02    0.52
   3 -15  -1   -0.16    0.49
   3 -15  -1    0.59    0.67
  -3   0   2    6.42    0.33
   3   0  -2    4.15    0.39
  -3   0   2    6.02    0.42
   3   0  -2    6.30    0.31
  -3   0  -2    5.76    0.32
   3   0  -2    6.32    0.32
   3   0  -2    4.61    0.31
   3   0   2    6.25    0.40
  -3   0  -2    6.51    0.39
  -3   1   2    1.91    0.21
  -3   1   2    2.32    0.24
   3   1  -2    2.12    0.18
   3  -1   2    1.89    0.13
   3  -1   2    1.65    0.14
   3  -1   2    1.68    0.21
  -3  -1  -2    2.43    0.26
  -3  -1  -2    1.80    0.16
  -3   1   2    2.11    0.18
  -3  -1  -2    2.26    0.28
  -3   1   2    1.81    0.22
   3   1  -2    2.09    0.36
  -3   1  -2    2.17    0.13
   3   1   2    1.81    0.26
   3  -1  -2    1.96    0.20
   3  -1  -2    1.94    0.17
   3  -1  -2    1.84    0.21
  -3   1  -2    2.45    0.24
   3  -1  -2    2.17    0.24
  -3  -1   2    2.25    0.36
   3   1   2    2.25    0.18
  -3  -1   2    1.95    0.16
  -3   1  -2    2.34    0.15
   3   1   2    2.18    0.25
   3  -2   2  172.29    6.25
  -3   2   2  165.15    6.35
   3   2  -2  169.93    6.69
  -3  -2  -2  165.40    6.31
  -3   2   2  173.25    6.45
  -3   2   2  170.45    6.40
   3  -2   2  170.55    6.24
   3  -2   2  171.66    6.48
  -3  -2  -2  173.26    6.48
   3  -2   2  168.10    6.27
  -3   2  -2  176.77    6.52
  -3  -2   2  166.71    6.31
  -3   2  -2  172.35    6.27
   3  -2  -2  175.99    6.44
   3  -2  -2  173.44    6.40
  -3  -2   2  171.03    6.68
   3  -2  -2  177.79    6.35
   3  -2  -2  176.25    6.45
  -3   2  -2  169.68    6.25
   3   2   2  167.06    6.34
  -3  -3  -2    0.24    0.22
  -3   3   2    0.18    0.15
   3  -3   2    0.23    0.10
   3   3  -2    0.13    0.30
   3  -3   2    0.21    0.10
   3  -3   2    0.10    0.14
  -3  -3  -2    0.02    0.18
  -3   3   2    0.22    0.15
   3  -3  -2    0.22    0.14
   3  -3  -2    0.23    0.14
  -3   3  -2    0.13    0.14
  -3  -3   2    0.29    0.38
   3  -3  -2    0.07    0.12
  -3   4   2   46.90    2.03
  -3  -4  -2   48.75    2.13
   3  -4   2   47.00    1.93
  -3  -4  -2   46.54    2.15
   3  -4   2   46.21    1.89
   3  -4   2   49.40    2.24
   3  -4  -2   44.02    2.03
   3  -4  -2   44.96    1.99
   3  -4  -2   44.76    2.09
  -3  -4   2   43.59    2.41
   3  -5   2    0.58    0.19
  -3  -5  -2    0.43    0.28
  -3  -5  -2    1.03    0.38
   3  -5   2    0.68    0.29
   3  -5   2    0.61    0.19
   3  -5  -2    0.70    0.27
  -3   5  -2    0.73    0.13
  -3  -5   2    0.65    0.48
   3  -5  -2    0.66    0.28
   3  -5  -2    0.39    0.21
  -3  -6  -2   14.25    1.06
   3  -6   2   12.93    0.82
  -3  -6  -2   13.19    1.10
   3  -6   2   14.89    1.16
   3  -6   2   13.17    0.87
   3  -6  -2   14.68    0.97
   3  -6  -2   14.51    0.94
  -3  -6   2   12.14    1.31
   3  -6  -2   14.95    1.03
   3  -7   2    0.54    0.25
   3  -7   2    0.13    0.26
  -3  -7  -2    1.12    0.50
  -3  -7  -2    0.43    0.28
   3  -7   2    0.51    0.25
   3  -7  -2    0.89    0.33
   3  -7  -2    0.94    0.33
  -3  -7   2    1.04    0.64
   3  -7  -2    0.80    0.29
   3  -8   2    0.05    0.25
   3  -8   2    0.05    0.26
  -3  -8  -2    0.55    0.50
   3  -8   2    0.21    0.33
  -3  -8  -2    0.40    0.33
   3  -8  -2    0.58    0.33
  -3  -8   2    0.43    0.15
   3  -8  -2    0.55    0.33
  -3  -8   2   -0.14    0.56
   3  -8  -2    0.37    0.26
   3  -9   2    4.23    0.78
   3  -9   2    4.55    0.63
  -3  -9  -2    3.86    0.93
   3  -9   2    4.32    0.64
  -3  -9  -2    5.48    0.87
   3  -9  -2    4.41    0.69
  -3  -9   2    3.23    0.66
  -3  -9   2    6.31    1.28
   3  -9  -2    5.24    0.76
   3  -9  -2    4.18    0.70
  -3 -10  -2    2.63    0.69
   3 -10   2    3.09    0.73
   3 -10   2    2.85    0.58
   3 -10   2    3.01    0.57
  -3 -10  -2    1.66    0.79
   3 -10  -2    3.41    0.68
   3 -10  -2    2.48    0.62
  -3 -10   2    1.83    0.54
   3 -10  -2    2.35    0.63
  -3 -10   2    3.10    1.05
  -3 -11  -2   -0.48    0.58
   3 -11   2    0.12    0.32
   3 -11   2    0.48    0.44
  -3 -11  -2   -0.31    0.34
   3 -11   2    0.12    0.33
  -3 -11   2   -0.14    0.30
  -3 -11   2    0.35    0.75
   3 -11  -2   -0.07    0.36
   3 -11  -2   -0.08    0.35
   3 -11  -2    0.19    0.30
   3 -12   2    6.07    1.11
  -3 -12  -2    8.08    1.49
   3 -12   2    6.09    0.90
  -3 -12  -2    7.05    1.18
   3 -12   2    7.82    1.61
   3 -12   2    5.20    0.91
   3 -12   2    6.43    0.89
   3 -12  -2    7.85    1.09
  -3 -12   2    5.10    0.98
  -3 -12   2    8.43    1.74
   3 -12  -2    5.96    0.98
   3 -12  -2    7.43    1.11
   3 -12  -2    7.11    1.31
  -3 -13  -2    2.08    0.66
   3 -13   2    3.26    0.68
   3 -13   2    3.94    1.22
   3 -13   2    3.08    0.69
   3 -13   2    1.78    0.60
  -3 -13  -2    2.58    0.80
  -3 -13  -2    1.98    0.67
  -3 -13  -2    2.87    1.20
   3 -13   2    2.38    0.79
   3 -13  -2    2.07    0.65
  -3 -13   2    1.68    0.66
   3 -13  -2    2.92    0.89
  -3 -13   2    1.48    1.06
   3 -13  -2    4.08    1.10
   3 -13  -2    2.29    0.69
   3 -13  -2    2.17    0.70
   3 -14   2    3.57    0.78
   3 -14   2    5.21    1.55
   3 -14   2    3.77    0.76
  -3 -14  -2    3.24    1.31
  -3 -14  -2    1.89    0.66
   3 -14   2    2.90    0.91
   3 -14   2    3.14    0.87
  -3 -14  -2    4.06    0.99
  -3 -14  -2    1.99    0.65
  -3 -14   2    3.42    0.80
   3 -14  -2    2.43    0.70
  -3 -14   2    3.60    0.79
   3 -14  -2    4.37    1.27
   3 -14  -2    0.91    0.52
  -3 -14   2    3.65    0.93
  -3 -14   2    3.80    1.39
   3 -14  -2    0.97    0.51
   3 -14  -2    2.37    0.88
  -3 -14   2    1.01    0.69
  -3 -15  -2    0.38    0.52
  -3 -15  -2    0.81    0.62
   3 -15   2    0.39    0.79
   3 -15   2    0.62    0.66
   3 -15   2    1.56    0.63
   3 -15   2    1.57    0.67
  -3 -15  -2    1.14    0.69
   3 -15   2    1.65    0.62
  -3 -15  -2    0.85    0.61
   3 -15  -2    0.55    0.58
   3 -15  -2    1.64    0.63
   3 -15  -2    1.86    0.82
  -3 -15   2    0.73    0.59
  -3 -15   2    1.91    0.66
   3 -15  -2    1.01    0.94
  -3 -15   2    0.66    0.63
  -3 -15   2    2.01    0.65
  -3 -15   2    0.30    1.04
   3 -15  -2    1.73    0.62
   3   0  -3   -0.12    0.18
  -3   0  -3    0.20    0.17
  -3   0   3    0.06    0.20
  -3   0   3    0.10    0.08
  -3   0   3    0.03    0.09
   3   0  -3    0.06    0.10
   3   0   3    0.19    0.19
   3   0  -3    0.08    0.08
   3   0  -3    0.08    0.08
  -3   0  -3   -0.03    0.08
  -3   0   3    0.09    0.08
   3   0   3   -0.04    0.08
  -3   1   3   29.83    1.44
   3   1  -3   30.04    1.57
  -3   1   3   32.03    1.32
   3   1  -3   31.91    1.26
  -3   1   3   33.35    1.38
   3  -1   3   33.05    1.27
  -3  -1  -3   29.83    1.36
   3  -1   3   32.59    1.40
  -3   1   3   29.83    1.36
  -3  -1  -3   33.66    1.52
  -3   1   3   29.40    1.32
   3   1  -3   31.23    1.24
   3   1   3   31.38    1.38
  -3  -1   3   30.37    1.33
   3   1   3   31.86    1.52
  -3  -1   3   32.77    1.24
   3  -1  -3   31.74    1.39
  -3   1  -3   33.37    1.40
  -3   1  -3   32.60    1.26
   3  -1  -3   32.15    1.33
  -3  -1   3   32.61    1.26
   3  -1  -3   30.30    1.30
  -3  -1   3   31.32    1.55
  -3   1  -3   30.27    1.19
   3  -1  -3   32.52    1.36
  -3   2   3    3.36    0.34
   3   2  -3    3.35    0.22
  -3  -2  -3    3.69    0.40
   3  -2   3    3.72    0.26
  -3   2   3    3.48    0.40
   3  -2   3    2.56    0.32
  -3   2   3    4.11    0.39
  -3   2   3    2.94    0.33
   3  -2   3    3.38    0.16
  -3  -2  -3    3.18    0.20
   3   2  -3    2.52    0.52
   3  -2   3    3.33    0.17
  -3   2   3    3.90    0.40
  -3   2  -3    2.75    0.34
  -3   2  -3    3.50    0.19
   3  -2  -3    3.75    0.31
   3  -2  -3    3.68    0.36
   3   2   3    3.47    0.41
   3  -2  -3    3.03    0.34
   3  -2  -3    2.86    0.34
  -3  -2   3    4.02    0.20
  -3  -2   3    3.89    0.26
  -3  -2   3    4.06    0.60
  -3   2  -3    3.44    0.18
  -3   3   3    9.11    0.60
  -3   3   3    9.77    0.61
  -3  -3  -3    9.42    0.54
  -3  -3  -3    9.26    0.68
   3  -3   3    9.61    0.46
   3  -3   3    9.23    0.66
   3  -3   3    9.47    0.44
   3   3  -3    8.58    0.90
  -3  -3   3    9.90    0.90
   3  -3  -3    9.03    0.58
   3   3   3   10.30    0.70
   3  -3  -3    8.63    0.62
   3  -3  -3    9.04    0.61
  -3  -3   3    8.73    0.52
  -3  -3   3    9.81    0.51
   3  -3  -3    9.18    0.65
  -3   3  -3    9.87    0.71
   3  -4   3    0.05    0.10
  -3   4   3    0.15    0.17
   3  -4   3    0.16    0.16
  -3  -4  -3    0.47    0.25
  -3  -4  -3    0.32    0.23
   3  -4   3    0.04    0.10
  -3  -4   3    0.11    0.12
   3  -4  -3    0.36    0.18
  -3  -4   3    0.31    0.43
  -3   4  -3    0.00    0.13
   3  -4  -3    0.03    0.15
   3  -4  -3    0.03    0.15
   3  -5   3    2.10    0.29
   3  -5   3    2.21    0.29
  -3  -5  -3    2.16    0.45
  -3  -5  -3    2.64    0.47
   3  -5   3    1.89    0.38
   3  -5  -3    2.63    0.40
  -3  -5   3    2.79    0.74
   3  -5  -3    2.60    0.44
  -3  -5   3    2.37    0.36
   3  -5  -3    2.47    0.45
  -3  -6  -3    2.80    0.57
   3  -6   3    3.38    0.55
  -3  -6  -3    2.79    0.53
   3  -6   3    3.35    0.42
   3  -6   3    3.53    0.41
  -3  -6   3    2.77    0.37
  -3  -6   3    3.16    0.46
   3  -6  -3    2.70    0.49
  -3  -6   3    2.31    0.74
   3  -6  -3    3.20    0.47
   3  -6  -3    2.57    0.50
   3  -7   3    0.51    0.21
  -3  -7  -3    0.25    0.34
   3  -7   3    0.49    0.22
  -3  -7  -3    0.64    0.36
   3  -7   3    0.26    0.25
   3  -7  -3    0.30    0.27
   3  -7  -3    0.35    0.26
  -3  -7   3    0.43    0.61
  -3  -7   3    0.43    0.19
  -3  -7   3    0.44    0.25
   3  -7  -3    0.28    0.27
  -3  -8  -3    3.66    0.68
   3  -8   3    3.36    0.48
   3  -8   3    3.19    0.49
   3  -8   3    3.31    0.67
  -3  -8  -3    2.46    0.70
   3  -8  -3    3.81    0.61
   3  -8  -3    2.86    0.56
  -3  -8   3    2.41    0.88
  -3  -8   3    3.17    0.57
   3  -8  -3    2.72    0.57
   3  -9   3   -0.04    0.21
  -3  -9  -3    0.17    0.44
  -3  -9  -3   -0.15    0.13
  -3  -9  -3   -0.22    0.26
   3  -9   3   -0.04    0.21
   3  -9   3    0.00    0.25
   3  -9  -3    0.08    0.31
  -3  -9   3    0.21    0.29
   3  -9  -3    0.00    0.21
  -3  -9   3   -0.38    0.54
   3  -9  -3    0.08    0.31
   3 -10   3    3.31    0.75
  -3 -10  -3    3.19    0.89
  -3 -10  -3    2.35    0.64
   3 -10   3    3.91    0.65
   3 -10   3    4.13    0.64
  -3 -10   3    3.41    1.15
   3 -10  -3    3.35    0.66
   3 -10  -3    3.50    0.72
   3 -10  -3    3.69    0.71
  -3 -10   3    3.19    0.67
  -3 -11  -3    8.95    1.24
   3 -11   3    9.19    1.03
   3 -11   3    8.90    1.24
   3 -11   3    9.71    1.01
  -3 -11  -3    9.63    1.46
  -3 -11   3    7.45    1.05
   3 -11  -3    9.96    1.21
  -3 -11   3    8.81    1.71
   3 -11  -3    9.44    1.22
   3 -11  -3    9.01    1.11
   3 -12   3    2.98    0.78
   3 -12   3    3.39    1.20
   3 -12   3    3.27    0.65
  -3 -12  -3    3.22    1.03
   3 -12   3    3.45    0.64
  -3 -12  -3    3.29    0.79
  -3 -12   3    4.56    1.36
   3 -12  -3    2.58    0.72
  -3 -12   3    3.20    0.78
   3 -12  -3    2.87    0.73
   3 -12  -3    2.72    0.70
  -3 -13  -3   -0.38    0.31
   3 -13   3   -0.30    0.29
   3 -13   3    1.12    0.83
   3 -13   3   -0.31    0.29
   3 -13   3   -0.18    0.32
   3 -13   3    0.24    0.40
  -3 -13  -3   -0.51    0.59
  -3 -13  -3   -0.08    0.47
  -3 -13  -3   -0.40    0.31
  -3 -13   3   -0.10    0.88
   3 -13  -3    0.40    0.52
   3 -13  -3    0.21    0.41
   3 -13  -3    0.20    0.42
  -3 -13   3    0.10    0.36
   3 -13  -3    1.24    0.69
   3 -13  -3   -0.37    0.32
  -3 -14  -3    0.38    0.51
  -3 -14  -3   -0.27    0.47
  -3 -14  -3   -1.41    0.69
   3 -14   3    0.76    0.37
   3 -14   3    0.41    0.50
   3 -14   3    0.41    0.53
   3 -14   3    0.72    0.38
  -3 -14  -3   -0.26    0.48
   3 -14   3   -0.40    0.68
  -3 -14   3   -0.64    0.84
   3 -14  -3    0.11    0.64
   3 -14  -3    0.83    0.50
   3 -14  -3    0.26    0.51
  -3 -14   3   -0.05    0.44
  -3 -14   3   -0.25    0.38
   3 -14  -3    0.50    0.60
   3 -14  -3    0.79    0.51
  -3 -14   3   -0.05    0.43
   3 -15   3    1.71    1.05
  -3 -15  -3    0.67    0.56
   3 -15   3   -0.48    0.52
  -3 -15  -3    1.35    0.69
  -3 -15  -3    1.29    0.70
   3 -15   3    1.21    0.72
   3 -15  -3    0.59    0.59
   3 -15  -3    0.36    0.63
  -3 -15   3    1.84    1.34
   3 -15  -3    1.58    0.67
  -3 -15   3    0.17    0.48
  -3 -15   3    0.16    0.49
   3 -15  -3    1.67    0.66
  -3 -15   3    1.20    0.69
  -3   0   4  386.47   14.16
  -3   0   4  399.02   14.44
  -3   0   4  391.98   14.39
   3   0  -4  386.60   14.43
  -3   0  -4  389.84   14.19
   3   0   4  384.21   14.21
   3   0  -4  387.86   14.20
   3   0  -4  380.67   14.17
  -3   0   4  391.54   14.20
  -3   0  -4  406.31   14.36
   3   0   4  381.82   14.36
  -3   0   4  390.84   14.19
   3   0  -4  377.90   14.14
  -3   1   4    3.62    0.33
  -3  -1  -4    3.67    0.51
  -3   1   4    3.90    0.49
   3   1  -4    3.78    0.59
   3   1  -4    3.64    0.32
  -3   1   4    4.42    0.44
  -3   1   4    4.39    0.33
   3  -1   4    3.29    0.39
   3   1  -4    3.80    0.36
  -3   1   4    4.45    0.36
   3  -1   4    4.07    0.30
  -3  -1  -4    3.65    0.38
   3   1  -4    3.93    0.26
   3   1   4    4.99    0.40
  -3   1  -4    3.99    0.29
  -3  -1   4    4.13    0.51
   3  -1  -4    3.80    0.33
   3  -1  -4    3.75    0.31
  -3  -1   4    3.76    0.27
  -3  -1   4    3.74    0.26
  -3  -1   4    4.51    0.64
  -3  -1   4    3.51    0.35
   3  -1  -4    3.74    0.46
   3  -1  -4    3.90    0.33
  -3   1  -4    3.21    0.37
   3   2  -4    0.56    0.14
  -3   2   4    0.26    0.17
  -3   2   4    0.27    0.19
  -3   2   4    0.95    0.21
   3   2  -4   -0.11    0.25
  -3  -2  -4    0.64    0.20
  -3   2   4    0.70    0.24
  -3   2   4    0.28    0.17
   3  -2   4    0.74    0.22
   3  -2   4    0.57    0.14
   3   2   4    0.81    0.25
   3  -2  -4    0.59    0.17
  -3  -2   4    0.51    0.37
  -3  -2   4    0.61    0.12
   3  -2  -4    0.43    0.20
  -3  -2   4    0.47    0.15
  -3  -2   4    0.50    0.26
   3  -2  -4    0.40    0.21
  -3  -2   4    0.57    0.17
   3  -2  -4    0.67    0.25
  -3   2  -4    0.70    0.16
  -3   2  -4    0.50    0.17
  -3  -3  -4   14.09    0.83
   3  -3   4   12.13    0.50
   3  -3   4   12.01    0.49
  -3  -3  -4   11.70    0.50
   3  -3   4   11.38    0.63
  -3   3   4   12.06    0.75
  -3   3   4   11.76    0.77
   3  -3   4   12.15    0.79
   3  -3  -4   12.16    0.72
   3  -3  -4   12.93    0.77
  -3  -3   4   11.42    1.10
  -3   3  -4   11.93    0.81
  -3  -3   4   12.51    0.57
   3  -3  -4   12.13    0.72
  -3  -3   4   12.34    0.61
  -3  -3   4   12.23    0.80
   3  -3  -4   13.12    0.81
   3   3   4   12.71    0.84
  -3  -4  -4    1.83    0.36
  -3   4   4    2.24    0.38
   3  -4   4    1.60    0.32
  -3  -4  -4    2.10    0.29
   3  -4   4    2.07    0.20
   3  -4   4    1.96    0.20
  -3  -4   4    2.07    0.64
  -3  -4   4    1.54    0.22
  -3   4  -4    1.99    0.36
   3  -4  -4    1.57    0.36
   3   4   4    1.23    0.33
  -3  -4   4    2.15    0.37
   3  -4  -4    1.48    0.36
   3  -4  -4    2.08    0.36
  -3  -4   4    1.62    0.25
   3  -4  -4    1.95    0.33
  -3  -5  -4    0.06    0.23
  -3  -5  -4    0.12    0.23
  -3   5   4   -0.11    0.16
   3  -5   4    0.00    0.10
   3  -5   4    0.01    0.16
   3  -5   4    0.00    0.10
   3  -5  -4   -0.19    0.12
  -3  -5   4   -0.04    0.16
  -3   5  -4   -0.04    0.15
   3  -5  -4   -0.18    0.12
  -3  -5   4   -0.35    0.41
   3  -5  -4    0.08    0.17
  -3  -5   4   -0.01    0.11
   3  -6   4    0.55    0.18
  -3  -6  -4    0.91    0.36
   3  -6   4    0.41    0.25
  -3  -6  -4    0.74    0.33
   3  -6   4    0.53    0.19
   3  -6  -4    0.74    0.27
   3  -6  -4    0.65    0.28
  -3  -6   4    0.39    0.59
  -3  -6   4    0.66    0.23
   3  -6  -4    0.68    0.28
  -3  -6   4    0.26    0.21
   3  -7   4    0.68    0.33
  -3  -7  -4    1.30    0.46
   3  -7   4    1.49    0.29
  -3  -7  -4    1.72    0.46
   3  -7   4    1.41    0.29
   3  -7  -4    0.26    0.25
   3  -7  -4    0.70    0.36
   3  -7  -4    0.74    0.36
  -3  -7   4    0.91    0.76
  -3  -7   4    0.98    0.30
  -3  -7   4    1.07    0.27
   3  -8   4    4.07    0.53
   3  -8   4    4.29    0.52
  -3  -8  -4    5.40    0.81
   3  -8   4    4.39    0.71
  -3  -8  -4    4.85    0.80
   3  -8  -4    4.28    0.71
  -3  -8   4    4.98    1.14
  -3  -8   4    4.58    0.64
   3  -8  -4    4.51    0.70
   3  -8  -4    4.55    0.69
  -3  -9  -4    3.89    0.81
  -3  -9  -4    3.81    0.49
   3  -9   4    2.27    0.46
   3  -9   4    2.90    0.65
  -3  -9  -4    3.50    0.73
   3  -9   4    2.40    0.46
  -3  -9   4    2.81    0.57
   3  -9  -4    4.47    0.69
  -3  -9   4    3.51    1.14
   3  -9  -4    4.18    0.74
   3  -9  -4    4.41    0.72
   3 -10   4   27.86    1.55
  -3 -10  -4   26.47    2.02
   3 -10   4   28.30    1.63
   3 -10   4   28.96    2.05
  -3 -10  -4   25.33    1.37
  -3 -10  -4   27.43    1.92
  -3 -10   4   24.21    2.45
   3 -10  -4   28.02    1.85
   3 -10  -4   28.46    1.97
   3 -10  -4   28.25    1.79
  -3 -10   4   29.07    1.91
   3 -11   4    2.02    0.66
   3 -11   4    3.54    0.58
  -3 -11  -4    2.72    0.74
   3 -11   4    3.35    0.59
  -3 -11  -4    2.57    0.85
   3 -11  -4    3.14    0.77
  -3 -11   4    1.95    1.09
   3 -11  -4    3.32    0.76
  -3 -11   4    2.54    0.61
   3 -11  -4    3.10    0.70
  -3 -12  -4    1.23    0.59
   3 -12   4    0.34    0.33
  -3 -12  -4    1.40    0.63
   3 -12   4    1.02    0.55
  -3 -12  -4    0.02    0.57
  -3 -12  -4    1.33    0.64
   3 -12   4    0.36    0.32
   3 -12   4    0.91    0.73
  -3 -12   4    0.82    0.47
   3 -12  -4    0.91    0.57
   3 -12  -4    0.96    0.56
   3 -12  -4    1.05    0.60
  -3 -12   4    1.43    1.02
   3 -13   4   -0.11    0.28
  -3 -13  -4    0.53    0.54
  -3 -13  -4   -0.45    0.69
   3 -13   4   -0.11    0.29
   3 -13   4    1.82    1.09
  -3 -13  -4    0.50    0.55
  -3 -13  -4    0.53    0.55
   3 -13   4    0.47    0.41
   3 -13  -4    0.92    0.55
  -3 -13   4    1.00    0.99
   3 -13  -4   -0.12    0.41
   3 -13  -4    1.75    0.63
  -3 -13   4    0.46    0.41
   3 -13  -4    1.66    0.64
  -3 -14  -4    6.10    1.19
  -3 -14  -4    8.13    1.37
   3 -14   4    8.90    2.01
   3 -14   4    6.52    0.91
   3 -14   4    6.54    1.13
  -3 -14  -4    5.80    1.21
   3 -14   4    5.75    1.15
   3 -14   4    6.17    0.92
  -3 -14   4    5.02    0.98
   3 -14  -4    6.83    1.15
  -3 -14   4    5.93    1.22
   3 -14  -4    6.19    1.39
  -3 -14   4    5.34    1.70
   3 -14  -4    8.02    1.27
   3 -14  -4    7.58    1.29
  -3 -14   4    5.28    0.97
   3 -14  -4    7.10    1.52
  -3 -15  -4   -0.45    0.48
   3 -15   4    0.68    1.01
   3 -15   4   -0.33    0.40
  -3 -15  -4    0.26    0.59
  -3 -15  -4    0.27    0.58
   3 -15   4   -0.48    0.47
   3 -15  -4    0.58    0.53
   3 -15  -4    0.13    0.50
  -3 -15   4   -0.16    1.03
   3 -15  -4    0.33    0.59
  -3 -15   4    0.32    0.53
   3 -15  -4    0.61    0.52
  -3   0   5    0.02    0.11
   3   0   5    0.09    0.14
  -3   0   5   -0.03    0.29
  -3   0  -5   -0.19    0.11
   3   0  -5   -0.05    0.28
  -3   0   5    0.01    0.11
   3   0  -5    0.05    0.11
  -3   0   5    0.10    0.23
   3   0   5    0.53    0.36
  -3   0   5   -0.19    0.11
   3   0  -5    0.05    0.11
  -3   0  -5    0.27    0.29
   3   0  -5    0.09    0.12
   3   1  -5    1.92    0.21
  -3   1   5    2.23    0.37
  -3  -1  -5    1.85    0.44
   3   1  -5    1.97    0.30
   3   1  -5    2.07    0.21
  -3   1   5    2.33    0.41
   3  -1   5    1.92    0.26
  -3  -1  -5    1.99    0.30
  -3   1   5    1.91    0.29
   3   1  -5    1.93    0.49
   3  -1   5    2.81    0.43
  -3   1   5    2.03    0.29
   3   1  -5    2.11    0.31
  -3   1   5    2.14    0.29
  -3  -1   5    2.21    0.23
  -3  -1   5    2.00    0.40
   3  -1  -5    2.43    0.44
  -3  -1   5    2.35    0.23
  -3   1  -5    1.99    0.33
  -3  -1   5    2.14    0.52
   3  -1  -5    1.97    0.29
  -3  -1   5    2.22    0.28
  -3   1  -5    2.63    0.29
   3  -1  -5    2.33    0.29
   3   1   5    2.47    0.34
   3  -1  -5    2.20    0.29
  -3  -2  -5  134.58    5.39
   3   2  -5  131.36    4.90
   3   2  -5  134.93    4.91
   3   2  -5  134.98    5.57
   3  -2   5  137.05    4.99
  -3   2   5  126.65    5.16
   3  -2   5  131.41    5.12
  -3   2   5  124.28    5.09
  -3   2   5  133.61    5.26
  -3  -2  -5  128.10    5.13
  -3   2   5  127.42    5.04
  -3   2   5  131.02    5.09
  -3  -2   5  127.40    5.51
  -3  -2   5  136.68    4.91
  -3  -2   5  134.65    5.07
  -3  -2   5  136.56    4.89
   3  -2  -5  128.96    5.05
   3  -2  -5  128.11    5.08
  -3   2  -5  130.54    4.99
   3  -2  -5  138.46    5.11
   3   2   5  129.80    5.17
   3  -2  -5  129.99    5.14
  -3  -2   5  139.24    5.32
  -3   2  -5  134.83    5.15
  -3   3   5    1.07    0.27
  -3  -3  -5    1.19    0.29
   3  -3   5    0.88    0.25
   3   3  -5    0.68    0.14
   3  -3   5    0.79    0.19
  -3  -3   5    0.75    0.17
   3  -3  -5    1.10    0.27
  -3  -3   5    0.67    0.14
  -3  -3   5    0.58    0.24
  -3  -3   5    0.46    0.47
  -3  -3   5    1.25    0.33
   3  -3  -5    0.75    0.25
   3  -3  -5    0.90    0.24
   3   3   5    0.53    0.24
  -3   3  -5    0.91    0.23
   3  -3  -5    1.04    0.28
  -3   4   5    2.07    0.39
  -3  -4  -5    2.59    0.43
   3  -4   5    2.02    0.15
   3  -4   5    2.11    0.30
   3  -4   5    1.79    0.32
  -3  -4  -5    2.05    0.17
   3  -4   5    2.04    0.16
   3  -4  -5    2.41    0.35
   3   4   5    3.10    0.52
  -3  -4   5    2.04    0.38
  -3   4  -5    2.06    0.38
   3  -4  -5    1.88    0.34
  -3  -4   5    1.69    0.65
  -3  -4   5    1.73    0.22
   3  -4  -5    3.11    0.46
   3  -4  -5    2.95    0.46
  -3  -4   5    2.42    0.26
  -3  -5  -5   -0.08    0.22
   3  -5   5   -0.01    0.08
   3  -5   5    0.01    0.17
   3  -5   5    0.41    0.21
   3  -5   5   -0.01    0.08
  -3   5   5    0.22    0.21
  -3  -5  -5    0.23    0.19
  -3   5  -5    0.01    0.18
   3  -5  -5    0.22    0.24
   3  -5  -5    0.21    0.24
  -3  -5   5   -0.12    0.49
   3   5   5    0.06    0.19
  -3   5  -5    0.18    0.17
  -3  -5   5    0.14    0.12
  -3  -5   5    0.02    0.20
  -3  -5   5    0.15    0.18
   3  -5  -5   -0.17    0.17
   3  -5  -5   -0.04    0.18
   3  -6   5   28.45    1.31
  -3  -6  -5   28.53    1.45
  -3  -6  -5   27.74    1.64
   3  -6   5   28.00    1.27
   3  -6   5   29.21    1.64
  -3   6   5   25.23    1.58
  -3  -6   5   26.60    1.48
  -3  -6   5   28.56    2.20
   3  -6  -5   31.53    1.76
   3  -6  -5   29.20    1.55
   3  -6  -5   31.02    1.66
  -3  -6   5   29.77    1.46
   3  -7   5    0.35    0.16
   3  -7   5    0.09    0.19
   3  -7   5    0.33    0.17
  -3  -7  -5    0.05    0.27
  -3  -7  -5    0.58    0.36
   3  -7  -5    0.10    0.22
  -3  -7   5    0.30    0.19
  -3  -7   5    0.37    0.67
   3  -7  -5    0.13    0.22
   3  -7  -5    0.12    0.22
   3  -8   5   27.97    1.79
  -3  -8  -5   24.98    1.71
   3  -8   5   25.81    1.39
  -3  -8  -5   26.25    1.65
   3  -8   5   25.40    1.33
   3  -8  -5   29.22    1.85
  -3  -8   5   25.06    2.31
   3  -8  -5   28.74    1.73
  -3  -8   5   27.29    1.59
   3  -8  -5   25.90    1.59
  -3  -9  -5    3.39    0.55
  -3  -9  -5    3.52    0.77
   3  -9   5    3.04    0.47
   3  -9   5    2.99    0.62
  -3  -9  -5    2.81    0.69
   3  -9   5    3.21    0.46
  -3  -9   5    2.63    1.10
   3  -9  -5    3.52    0.65
  -3  -9   5    3.09    0.56
   3  -9  -5    2.39    0.61
   3  -9  -5    2.52    0.60
  -3 -10  -5   11.26    0.87
   3 -10   5    9.95    1.21
  -3 -10  -5   11.24    1.25
  -3 -10  -5   11.29    1.32
   3 -10   5   10.93    0.86
   3 -10   5   11.10    0.92
   3 -10  -5   12.09    1.24
   3 -10  -5   12.21    1.32
  -3 -10   5   13.31    2.09
  -3 -10   5   10.55    1.09
   3 -10  -5   11.56    1.34
   3 -11   5    2.33    0.99
  -3 -11  -5    0.51    0.47
   3 -11   5    1.33    0.41
  -3 -11  -5    0.71    0.59
   3 -11   5    1.40    0.40
   3 -11   5    0.97    0.46
   3 -11  -5    1.38    0.59
  -3 -11   5    0.27    0.85
  -3 -11   5    1.43    0.47
   3 -11  -5    1.46    0.58
   3 -11  -5    1.49    0.54
  -3 -12  -5    1.31    0.63
  -3 -12  -5    1.41    0.63
   3 -12   5    1.23    0.57
  -3 -12  -5    1.38    0.62
   3 -12   5    2.36    0.53
  -3 -12  -5    1.02    0.78
   3 -12   5    2.23    0.53
   3 -12   5    3.45    1.23
   3 -12  -5    1.01    0.53
   3 -12  -5    1.87    0.61
  -3 -12   5    0.89    0.45
   3 -12  -5    1.98    0.60
  -3 -12   5    2.28    1.25
  -3 -13  -5   -0.03    0.47
   3 -13   5   -0.06    0.42
  -3 -13  -5    1.17    0.67
   3 -13   5    0.50    0.89
   3 -13   5    0.81    0.41
   3 -13   5    0.86    0.40
  -3 -13  -5   -0.03    0.48
  -3 -13   5    1.53    0.56
   3 -13  -5    2.85    0.88
  -3 -13   5    0.85    1.01
   3 -13  -5    1.07    0.57
   3 -13  -5    1.97    0.62
  -3 -13   5    1.48    0.53
  -3 -13   5    1.56    0.52
   3 -13  -5    1.02    0.58
  -3 -14  -5   11.01    1.58
   3 -14   5   12.63    2.41
  -3 -14  -5   11.82    1.65
   3 -14   5    9.79    1.45
  -3 -14  -5   12.45    1.62
   3 -14  -5   11.28    1.53
  -3 -14   5   10.09    1.24
   3 -14  -5   10.67    1.55
  -3 -14   5    9.59    1.27
  -3 -14   5   12.04    2.45
   3 -14  -5   14.43    1.61
   3 -15   5   -0.80    0.63
  -3 -15  -5   -0.32    0.50
  -3 -15  -5   -0.69    0.39
  -3 -15  -5   -0.30    0.51
   3 -15   5    0.54    0.98
   3 -15  -5    0.40    0.49
   3 -15  -5   -0.47    0.53
   3 -15  -5    0.38    0.49
  -3 -15   5   -0.95    0.94
   3 -15  -5    1.08    0.79
   3   0   6  151.68    5.70
  -3   0   6  144.52    5.96
  -3   0   6  149.20    5.66
   3   0  -6  147.07    5.58
  -3   0  -6  155.21    5.89
  -3   0   6  151.78    5.92
   3   0  -6  142.22    5.67
  -3   0   6  147.04    5.62
  -3   0   6  151.87    5.68
   3   0  -6  148.42    5.62
   3   0  -6  151.27    6.00
  -3   0  -6  150.00    5.66
   3   0   6  147.23    5.91
  -3   1   6    1.53    0.38
   3   1  -6    1.39    0.30
  -3   1   6    2.02    0.31
  -3  -1  -6    1.50    0.29
   3   1  -6    1.62    0.49
  -3   1   6    1.92    0.31
   3   1  -6    1.84    0.31
  -3   1   6    1.54    0.41
  -3   1   6    1.91    0.31
  -3  -1  -6    0.95    0.42
   3  -1   6    1.91    0.29
   3   1  -6    1.70    0.20
   3  -1   6    1.19    0.40
   3   1  -6    1.82    0.20
   3   1   6    1.69    0.31
  -3   1  -6    1.58    0.18
   3  -1  -6    2.44    0.45
  -3  -1   6    1.85    0.52
  -3  -1   6    1.49    0.36
  -3   1  -6    1.95    0.28
   3  -1  -6    1.82    0.28
   3  -1  -6    1.60    0.26
   3  -1  -6    1.51    0.27
  -3   1  -6    1.67    0.18
  -3  -1   6    1.68    0.22
  -3  -1   6    1.75    0.27
  -3   1  -6    1.47    0.32
  -3  -1   6    1.79    0.22
  -3   2   6    0.68    0.24
   3   2  -6    0.81    0.15
   3   2  -6    0.71    0.41
  -3   2   6    0.65    0.25
  -3   2   6    0.81    0.22
  -3   2   6    0.94    0.26
   3   2  -6    0.82    0.18
  -3  -2  -6    0.52    0.39
  -3  -2  -6    0.95    0.24
   3  -2   6    0.75    0.19
   3  -2   6    1.00    0.31
  -3  -2   6    0.66    0.47
   3  -2  -6    0.39    0.17
   3   2   6    0.82    0.16
   3   2   6    0.41    0.22
  -3  -2   6    0.50    0.29
  -3  -2   6    0.56    0.13
  -3  -2   6    0.60    0.13
   3  -2  -6    0.36    0.17
   3  -2  -6    0.19    0.28
  -3  -2   6    0.46    0.20
   3  -2  -6    0.95    0.24
  -3   2  -6    0.81    0.23
   3  -2  -6    1.18    0.33
  -3   2  -6    0.81    0.22
  -3   3   6    2.13    0.33
   3  -3   6    2.19    0.30
   3  -3   6    1.38    0.30
  -3  -3  -6    1.98    0.36
  -3   3   6    2.26    0.37
   3   3  -6    1.84    0.22
  -3  -3   6    1.75    0.27
  -3   3  -6    1.65    0.33
   3  -3  -6    2.10    0.35
  -3  -3   6    1.78    0.19
   3   3   6    2.42    0.44
   3  -3  -6    1.83    0.34
  -3  -3   6    1.95    0.20
   3  -3  -6    1.39    0.31
   3  -3  -6    1.47    0.31
   3  -3  -6    1.77    0.42
  -3  -3   6    2.43    0.37
  -3  -3   6    2.39    0.46
  -3  -3   6    2.33    0.61
   3  -4   6    2.83    0.41
   3   4  -6    3.48    0.35
   3  -4   6    4.14    0.42
  -3   4   6    3.26    0.50
  -3  -4  -6    3.22    0.49
  -3  -4   6    3.19    0.29
  -3  -4   6    4.57    0.63
   3   4   6    4.02    0.60
   3  -4  -6    4.02    0.43
   3  -4  -6    2.52    0.47
  -3  -4   6    4.73    0.39
   3  -4  -6    2.66    0.46
  -3  -4   6    3.67    0.48
   3  -4  -6    3.22    0.46
  -3   4  -6    3.03    0.46
  -3  -4   6    3.32    0.86
  -3   5   6    3.43    0.56
   3  -5   6    2.50    0.40
  -3  -5  -6    2.07    0.44
   3  -5   6    3.09    0.21
  -3  -5  -6    2.77    0.21
  -3  -5  -6    3.20    0.19
   3  -5   6    3.16    0.43
   3  -5   6    3.13    0.22
  -3  -5   6    2.42    0.30
  -3  -5   6    3.15    0.33
  -3   5  -6    3.68    0.54
  -3  -5   6    2.42    0.80
   3  -5  -6    2.93    0.42
  -3   5  -6    3.41    0.51
  -3  -5   6    3.17    0.52
   3  -5  -6    3.04    0.52
   3  -5  -6    3.87    0.52
   3  -5  -6    3.21    0.51
   3  -6   6    7.74    0.61
   3  -6   6    6.63    0.41
   3  -6   6    6.73    0.44
  -3  -6  -6    6.56    0.53
  -3  -6  -6    6.83    0.84
   3  -6   6    7.15    0.73
  -3  -6   6    7.50    0.54
   3  -6  -6    7.24    0.63
   3  -6  -6    5.86    0.70
  -3   6  -6    5.14    0.69
   3  -6  -6    7.05    0.85
  -3  -6   6    7.40    0.57
  -3  -6   6    6.71    1.29
   3  -6  -6    7.44    0.84
  -3   6  -6    7.27    0.62
  -3  -7  -6    8.93    1.02
   3  -7   6    9.22    0.62
  -3  -7  -6   10.00    0.78
   3  -7   6    9.08    0.59
   3  -7   6   10.30    0.94
  -3  -7   6    8.42    1.48
   3  -7  -6   11.35    0.86
   3  -7  -6   10.36    0.87
  -3  -7   6   11.61    0.80
   3  -7  -6   10.11    1.03
   3  -7  -6    9.58    1.05
  -3  -7   6   10.57    0.71
   3  -8   6    3.02    0.39
  -3  -8  -6    4.38    0.77
   3  -8   6    2.86    0.40
  -3  -8  -6    4.34    0.66
   3  -8   6    3.84    0.63
   3  -8  -6    5.19    0.71
   3  -8  -6    3.72    0.73
  -3  -8   6    3.58    0.50
   3  -8  -6    3.93    0.71
  -3  -8   6    2.60    0.95
   3  -8  -6    3.90    0.63
  -3  -9  -6    0.07    0.40
  -3  -9  -6    0.41    0.30
  -3  -9  -6    0.01    0.32
   3  -9   6   -0.09    0.28
   3  -9   6    0.34    0.21
   3  -9   6    0.36    0.20
   3  -9  -6    0.17    0.31
   3  -9  -6    0.69    0.44
  -3  -9   6   -0.38    0.80
  -3  -9   6    0.15    0.23
   3  -9  -6    0.65    0.45
   3 -10   6   -0.04    0.17
  -3 -10  -6    0.08    0.40
   3 -10   6   -0.04    0.18
   3 -10   6   -0.11    0.30
  -3 -10  -6    0.03    0.26
  -3 -10  -6    0.57    0.48
   3 -10  -6   -0.24    0.31
   3 -10  -6    0.14    0.37
  -3 -10   6    0.74    0.90
   3 -10  -6    0.14    0.36
  -3 -10   6   -0.07    0.24
   3 -11   6    0.18    0.23
   3 -11   6    0.23    0.67
  -3 -11  -6    0.54    0.44
   3 -11   6    0.19    0.22
  -3 -11  -6    0.24    0.48
  -3 -11  -6    0.51    0.45
  -3 -11  -6    0.06    0.52
   3 -11   6    0.45    0.40
   3 -11  -6    0.02    0.39
  -3 -11   6   -1.03    0.58
   3 -11  -6   -0.10    0.33
  -3 -11   6    0.09    0.31
   3 -11  -6    0.02    0.38
  -3 -12  -6    1.93    0.68
   3 -12   6    0.98    0.51
  -3 -12  -6    1.83    0.69
  -3 -12  -6    0.01    0.46
   3 -12   6    1.01    0.36
   3 -12   6    1.07    0.36
   3 -12   6    0.81    0.81
   3 -12  -6    0.71    0.53
   3 -12  -6    1.66    0.67
   3 -12  -6    1.81    0.67
  -3 -12   6    1.43    1.20
  -3 -12   6    0.92    0.44
   3 -12  -6    1.57    0.68
   3 -13   6   -0.16    0.40
  -3 -13  -6    0.23    0.59
  -3 -13  -6   -0.08    0.49
  -3 -13  -6   -0.08    0.50
   3 -13   6    1.17    0.99
  -3 -13   6    0.59    1.12
  -3 -13   6    0.47    0.43
   3 -13  -6    0.52    0.54
   3 -13  -6    2.06    0.73
   3 -13  -6    2.18    0.71
  -3 -13   6    0.49    0.42
  -3 -14  -6    0.07    0.56
   3 -14   6    0.29    0.50
  -3 -14  -6    0.07    0.55
   3 -14   6    0.58    1.00
  -3 -14  -6   -0.18    0.53
   3 -14  -6    0.73    0.58
   3 -14  -6   -0.29    0.48
   3 -14  -6    0.69    0.59
  -3 -14   6   -0.44    1.00
  -3 -15  -6   -0.16    0.57
  -3 -15  -6    2.15    0.91
  -3 -15  -6   -0.16    0.58
   3 -15   6    3.90    1.48
  -3 -15   6    1.93    1.44
   3 -15  -6    1.65    0.67
   3 -15  -6    1.63    0.73
   3 -15  -6    1.73    0.72
  -3   0  -7    0.04    0.29
   3   0  -7    0.14    0.12
   3   0  -7    0.02    0.16
  -3   0   7    0.21    0.24
  -3   0   7    0.01    0.30
  -3   0   7    0.20    0.16
  -3   0  -7   -0.05    0.14
  -3   0   7   -0.14    0.11
   3   0   7    0.17    0.35
   3   0  -7    0.15    0.12
  -3   0  -7   -0.01    0.10
   3   0   7   -0.23    0.11
   3   0  -7   -0.17    0.23
  -3   0  -7   -0.01    0.10
  -3   0   7   -0.14    0.11
   3   1  -7    7.55    0.69
   3   1  -7    7.79    0.60
  -3  -1  -7    8.70    0.61
   3  -1   7    8.09    0.57
  -3   1   7    7.39    0.60
  -3  -1  -7    6.42    0.76
   3   1  -7    7.48    0.45
  -3   1   7    7.26    0.56
  -3   1   7    8.05    0.68
   3   1  -7    8.78    0.89
  -3   1   7    7.95    0.59
   3   1  -7    7.50    0.47
   3  -1   7    8.82    0.84
  -3  -1   7    8.45    0.59
   3  -1  -7    8.89    0.61
   3  -1  -7    8.79    0.57
   3  -1  -7    7.52    0.72
  -3  -1   7    7.55    0.48
  -3   1  -7    8.43    0.47
  -3  -1   7    8.48    0.88
  -3   1  -7    8.30    0.44
  -3   1  -7    8.00    0.55
  -3  -1   7    7.66    0.51
   3   1   7    8.73    0.65
   3   1   7    8.35    0.66
   3  -1  -7    8.26    0.59
  -3  -1   7    8.43    0.91
  -3   1  -7    7.78    0.70
   3  -1  -7    7.60    0.86
   3   2  -7   46.37    1.90
   3   2  -7   44.47    2.48
   3  -2   7   45.27    2.13
  -3   2   7   47.32    2.11
   3   2  -7   42.39    2.00
  -3  -2  -7   46.27    2.36
  -3   2   7   45.06    1.96
  -3  -2  -7   43.93    2.03
   3   2  -7   45.21    1.79
  -3   2   7   46.41    2.04
   3  -2   7   45.74    1.93
  -3   2   7   46.85    2.05
   3  -2  -7   45.01    2.08
  -3  -2   7   41.59    2.42
   3  -2  -7   43.67    2.05
   3   2   7   44.06    1.82
  -3  -2   7   46.52    1.99
   3  -2  -7   40.31    2.25
   3  -2  -7   43.03    1.98
   3   2   7   42.45    2.08
  -3  -2   7   46.82    2.29
  -3   2  -7   44.39    1.67
  -3   2  -7   42.99    1.93
  -3  -2   7   43.71    1.79
  -3   2  -7   44.10    1.66
  -3  -2   7   44.16    1.82
   3  -2  -7   48.73    2.02
  -3   2  -7   47.45    2.08
  -3   3   7    0.57    0.22
   3   3  -7    0.45    0.14
   3   3  -7    0.67    0.16
   3  -3   7    0.92    0.32
   3  -3   7    0.46    0.19
  -3   3   7    0.57    0.26
  -3  -3  -7    0.79    0.26
  -3  -3   7    0.48    0.12
  -3   3  -7    0.84    0.25
   3  -3  -7    0.84    0.29
  -3  -3   7    0.59    0.24
   3  -3  -7    0.89    0.28
   3  -3  -7    0.23    0.20
  -3   3  -7    0.86    0.23
   3  -3  -7    0.79    0.31
   3  -3  -7    0.09    0.28
  -3  -3   7    1.34    0.61
  -3  -3   7    0.45    0.12
  -3  -3   7    0.92    0.35
  -3  -3   7    0.56    0.26
   3   3   7    0.36    0.23
  -3  -4  -7   58.04    2.76
  -3   4   7   65.36    2.81
   3  -4   7   62.09    2.57
   3   4  -7   61.30    2.54
   3  -4   7   60.56    2.70
  -3  -4   7   61.06    2.50
  -3  -4   7   60.79    2.67
   3  -4  -7   61.56    2.57
  -3  -4   7   60.87    3.38
  -3   4  -7   61.14    2.79
  -3  -4   7   60.26    2.88
  -3   4  -7   58.79    2.83
   3  -4  -7   59.77    2.93
   3  -4  -7   63.77    2.77
   3  -4  -7   64.72    2.86
  -3  -4   7   61.79    2.39
   3  -4  -7   62.47    2.70
  -3  -5  -7    0.00    0.18
   3  -5   7    0.18    0.23
   3  -5   7   -0.03    0.19
   3  -5  -7    0.32    0.27
   3  -5  -7    0.31    0.27
   3  -5  -7    0.05    0.21
  -3   5  -7   -0.08    0.17
  -3  -5   7    0.04    0.18
  -3   5  -7   -0.24    0.15
  -3  -5   7    0.03    0.12
  -3  -5   7    0.52    0.61
   3  -5  -7    0.03    0.20
   3  -6   7   27.24    1.11
  -3  -6  -7   24.65    1.59
   3  -6   7   27.25    1.13
   3  -6   7   26.86    1.11
   3  -6   7   27.19    1.56
   3  -6   7   28.91    1.45
   3  -6  -7   25.13    1.59
   3  -6  -7   27.95    1.54
  -3  -6   7   27.62    1.33
   3  -6  -7   25.52    1.68
  -3  -6   7   29.51    1.26
  -3  -6   7   26.41    2.27
   3  -6  -7   28.52    1.40
  -3   6  -7   27.64    1.54
  -3   6  -7   28.34    1.70
  -3  -7  -7   -0.10    0.26
  -3  -7  -7    0.00    0.20
  -3  -7  -7   -0.04    0.12
   3  -7   7    0.19    0.25
   3  -7   7    0.13    0.10
   3  -7   7    0.12    0.10
  -3  -7   7   -0.33    0.19
  -3  -7   7   -0.09    0.16
   3  -7  -7    0.12    0.26
   3  -7  -7    0.21    0.23
  -3  -7   7    0.20    0.56
   3  -7  -7    0.39    0.26
   3  -7  -7    0.37    0.26
  -3  -8  -7    0.37    0.32
   3  -8   7    0.27    0.15
   3  -8   7    0.25    0.15
  -3  -8  -7    0.29    0.35
   3  -8   7   -0.04    0.25
  -3  -8   7    0.07    0.75
   3  -8  -7    0.10    0.24
   3  -8  -7    0.70    0.33
  -3  -8   7    0.00    0.27
   3  -8  -7    0.09    0.25
   3  -8  -7    0.02    0.31
  -3  -8   7    0.38    0.23
  -3  -9  -7    5.23    0.78
   3  -9   7    5.09    0.51
  -3  -9  -7    8.24    1.08
   3  -9   7    4.82    0.73
   3  -9   7    4.81    0.51
  -3  -9  -7    5.47    0.74
  -3  -9   7    5.61    0.62
  -3  -9   7    3.90    0.56
  -3  -9   7    5.59    1.47
   3  -9  -7    4.07    0.77
   3  -9  -7    3.37    0.73
   3  -9  -7    6.62    0.70
   3  -9  -7    3.19    0.74
   3 -10   7   17.53    2.44
  -3 -10  -7   17.37    1.25
   3 -10   7   16.03    0.97
  -3 -10  -7   15.65    1.25
   3 -10   7   17.28    1.45
  -3 -10  -7   12.87    1.52
  -3 -10  -7   15.04    1.56
  -3 -10  -7   14.30    1.59
   3 -10   7   16.27    1.03
   3 -10  -7   16.80    1.62
   3 -10  -7   16.52    1.34
  -3 -10   7   13.53    2.22
  -3 -10   7   17.08    1.24
   3 -10  -7   15.90    1.64
   3 -11   7    1.30    0.36
   3 -11   7    0.43    0.66
   3 -11   7    0.20    0.36
  -3 -11  -7    0.40    0.57
  -3 -11  -7    0.55    0.49
  -3 -11  -7    0.70    0.44
   3 -11   7    1.23    0.37
  -3 -11  -7    0.74    0.43
  -3 -11   7    0.06    0.28
   3 -11  -7    0.81    0.49
   3 -11  -7    0.76    0.50
   3 -11  -7    0.30    0.37
  -3 -11   7    0.71    0.98
  -3 -12  -7    0.82    0.55
  -3 -12  -7    1.59    0.69
   3 -12   7    1.32    0.55
   3 -12   7    2.08    1.06
  -3 -12  -7    1.51    0.70
  -3 -12   7    1.59    1.17
   3 -12  -7    0.79    0.56
   3 -12  -7    0.83    0.55
  -3 -12   7    0.71    0.41
   3 -12  -7    1.42    0.57
  -3 -13  -7    1.86    0.73
   3 -13   7    1.06    0.57
  -3 -13  -7    0.37    0.58
  -3 -13  -7    0.35    0.59
   3 -13   7    1.31    1.00
   3 -13  -7    1.43    0.68
   3 -13  -7    1.88    0.64
  -3 -13   7    1.31    1.23
   3 -13  -7    1.51    0.67
   3 -14   7    1.20    1.03
  -3 -14  -7    0.83    0.67
  -3 -14  -7    2.29    0.86
  -3 -14  -7    0.88    0.65
  -3 -14   7    0.83    1.21
   3 -14  -7    0.73    0.60
   3 -14  -7    1.15    0.63
   3 -14  -7    1.09    0.64
   3   0   8   29.64    1.45
  -3   0  -8   27.65    1.29
  -3   0   8   28.52    1.41
  -3   0   8   28.07    1.66
   3   0   8   26.95    1.62
   3   0   8   27.74    1.65
  -3   0   8   29.95    1.41
   3   0  -8   26.76    1.40
  -3   0  -8   30.79    1.68
   3   0  -8   28.37    1.29
   3   0  -8   27.16    1.69
  -3   0  -8   28.17    1.34
   3   0  -8   31.58    1.79
   3   0  -8   28.63    1.33
  -3   0   8   29.48    1.36
  -3   0  -8   28.11    1.38
   3   0  -8   30.58    1.63
   3   1  -8   -0.08    0.26
  -3   1   8    0.10    0.17
   3   1  -8    0.03    0.26
   3  -1   8    0.13    0.17
  -3   1   8    0.34    0.33
   3   1  -8    0.35    0.13
  -3  -1  -8    0.38    0.18
  -3  -1  -8    0.40    0.18
  -3  -1  -8    0.26    0.39
  -3  -1  -8    0.21    0.20
   3   1  -8    0.31    0.22
   3   1  -8    0.37    0.13
  -3   1   8    0.16    0.18
   3  -1   8   -0.14    0.37
  -3   1   8    0.10    0.17
  -3  -1   8    0.07    0.16
  -3   1  -8    0.33    0.28
   3  -1  -8   -0.16    0.26
  -3   1  -8    0.07    0.10
  -3   1  -8    0.10    0.17
   3   1   8   -0.11    0.24
  -3  -1   8   -0.28    0.33
  -3  -1   8    0.31    0.14
   3   1   8   -0.04    0.13
   3  -1  -8    0.12    0.16
   3  -1  -8    0.41    0.32
  -3  -1   8    0.33    0.14
  -3   1  -8    0.06    0.10
   3  -1  -8    0.11    0.16
   3  -1  -8    0.38    0.21
   3  -2   8    0.09    0.35
  -3   2   8    0.22    0.20
  -3  -2  -8    0.44    0.45
   3  -2   8    0.10    0.14
  -3  -2  -8    0.22    0.20
   3   2  -8    0.33    0.12
   3   2  -8    0.38    0.20
  -3   2   8   -0.17    0.22
   3   2  -8   -0.03    0.18
   3  -2  -8    0.03    0.14
   3  -2  -8    0.03    0.15
  -3   2  -8    0.08    0.21
   3   2   8   -0.04    0.18
   3  -2  -8   -0.31    0.25
   3  -2  -8    0.11    0.30
  -3  -2   8    0.25    0.48
   3   2   8   -0.06    0.17
   3  -2  -8    0.29    0.17
  -3   2  -8    0.10    0.06
  -3  -2   8    0.04    0.10
  -3   2  -8    0.10    0.06
  -3   2  -8    0.15    0.17
  -3  -2   8    0.34    0.20
  -3  -2   8    0.04    0.10
   3   3  -8    0.19    0.13
  -3   3   8    0.12    0.19
   3   3  -8    0.02    0.12
  -3   3   8    0.04    0.23
   3  -3   8    0.28    0.18
  -3  -3  -8    0.54    0.29
   3  -3   8   -0.06    0.31
   3  -3  -8    0.14    0.22
  -3   3  -8    0.10    0.16
   3  -3  -8   -0.10    0.15
  -3   3  -8    0.25    0.19
  -3  -3   8    0.05    0.18
  -3  -3   8    0.36    0.12
   3  -3  -8    0.08    0.28
   3  -3  -8    0.32    0.35
  -3  -3   8    0.33    0.12
   3  -3  -8    0.13    0.22
  -3  -3   8    0.00    0.49
   3  -4   8   16.88    1.10
   3  -4   8   16.63    0.94
  -3  -4  -8   14.19    1.05
   3   4  -8   15.77    0.90
   3  -4  -8   15.40    1.26
  -3  -4   8   15.73    0.76
  -3   4  -8   15.36    1.18
  -3   4  -8   18.04    1.13
   3  -4  -8   17.31    1.16
   3  -4  -8   17.06    1.09
   3  -4  -8   17.11    1.00
   3  -4  -8   16.53    1.05
  -3  -4   8   15.65    0.74
  -3  -4   8   17.14    0.98
  -3  -4   8   16.12    1.54
   3  -5   8    1.64    0.41
   3   5  -8    1.20    0.26
   3  -5   8    1.69    0.34
  -3  -5  -8    0.23    0.28
  -3   5  -8    1.55    0.38
   3  -5  -8    1.65    0.42
  -3  -5   8    1.62    0.21
  -3  -5   8    1.38    0.32
   3  -5  -8    1.56    0.43
  -3   5  -8    1.50    0.41
   3  -5  -8    1.74    0.41
  -3  -5   8    2.33    0.78
   3  -5  -8    1.54    0.36
   3  -6   8   17.56    1.20
  -3  -6  -8   16.43    1.23
   3  -6  -8   17.95    1.34
   3  -6  -8   16.42    0.99
  -3   6  -8   18.22    1.22
   3  -6  -8   17.93    1.18
   3  -6  -8   17.68    1.26
  -3  -6   8   16.99    0.99
  -3   6  -8   15.99    1.24
  -3  -6   8   17.84    0.85
  -3  -6   8   17.24    1.89
   3  -7   8    0.17    0.08
  -3  -7  -8    0.23    0.32
   3  -7   8    0.33    0.27
   3  -7   8    0.16    0.08
   3  -7   8    0.21    0.12
  -3  -7   8    0.61    0.75
   3  -7  -8    0.25    0.27
   3  -7  -8   -0.07    0.28
  -3  -7   8    0.00    0.21
  -3  -7   8    0.52    0.19
   3  -7  -8   -0.07    0.28
   3  -7  -8    0.09    0.26
  -3   7  -8    0.13    0.24
   3  -8   8    0.51    0.36
   3  -8   8    0.07    0.13
  -3  -8  -8    0.10    0.17
   3  -8   8    0.04    0.19
  -3  -8  -8    0.23    0.37
  -3  -8  -8   -1.03    0.32
  -3  -8  -8    0.08    0.12
   3  -8   8    0.07    0.13
   3  -8  -8    0.26    0.26
   3  -8  -8   -0.50    0.28
  -3  -8   8   -0.41    0.75
  -3  -8   8   -0.10    0.20
  -3  -8   8    0.13    0.22
   3  -8  -8   -0.48    0.28
   3  -8  -8    0.28    0.30
  -3  -9  -8    1.90    0.55
   3  -9   8    0.49    0.77
   3  -9   8    0.76    0.21
  -3  -9  -8    1.11    0.50
   3  -9   8    0.72    0.22
   3  -9   8    0.78    0.40
  -3  -9  -8    0.29    0.33
  -3  -9  -8    0.66    0.30
  -3  -9  -8    1.80    0.56
  -3  -9   8    1.43    0.95
   3  -9  -8    0.58    0.36
  -3  -9   8    0.78    0.32
   3  -9  -8    0.68    0.45
   3  -9  -8    0.65    0.46
  -3 -10  -8   -0.19    0.39
  -3 -10  -8    0.00    0.41
  -3 -10  -8    0.27    0.34
   3 -10   8   -0.13    0.33
   3 -10   8    0.31    0.20
  -3 -10  -8    0.00    0.42
   3 -10   8    0.39    0.70
  -3 -10  -8    0.21    0.33
   3 -10   8    0.29    0.20
   3 -10  -8   -0.39    0.34
  -3 -10   8    0.20    0.85
   3 -10  -8   -0.42    0.33
   3 -10  -8    0.38    0.39
  -3 -10   8   -0.05    0.24
   3 -11   8   -0.15    0.34
  -3 -11  -8   -0.31    0.40
  -3 -11  -8   -0.33    0.39
  -3 -11  -8    0.69    0.49
   3 -11   8    0.62    0.77
  -3 -11   8   -0.41    0.77
   3 -11  -8    0.28    0.48
   3 -11  -8   -0.63    0.29
   3 -11  -8    0.27    0.48
  -3 -11   8   -0.09    0.29
  -3 -12  -8   10.17    1.40
   3 -12   8    7.58    1.78
  -3 -12  -8   10.00    1.43
  -3 -12  -8    9.50    1.46
   3 -12   8    7.73    1.09
   3 -12  -8   11.56    1.40
   3 -12  -8   11.19    1.43
   3 -12  -8   10.60    1.45
  -3 -12   8   11.53    2.29
  -3 -13  -8   -0.14    0.53
   3 -13   8   -0.53    0.38
  -3 -13  -8   -0.03    0.40
   3 -13   8   -0.47    0.70
  -3 -13  -8   -0.03    0.39
   3 -13  -8   -0.20    0.45
   3 -13  -8    0.23    0.48
   3 -13  -8    0.22    0.49
  -3 -13   8    0.04    1.07
  -3 -14  -8    1.54    0.79
  -3 -14  -8    1.63    0.78
  -3 -14  -8    2.15    0.88
   3 -14   8    4.10    1.62
   3 -14  -8    1.56    0.72
   3 -14  -8    2.75    0.83
   3 -14  -8    1.65    0.71
  -3 -14   8    3.11    1.56
   3   0  -9    0.23    0.28
   3   0   9   -0.03    0.18
  -3   0  -9   -0.14    0.35
   3   0   9    0.26    0.30
  -3   0  -9    0.02    0.13
  -3   0   9   -0.21    0.11
  -3   0  -9    0.06    0.17
   3   0  -9   -0.19    0.31
   3   0  -9    0.10    0.15
  -3   0   9   -0.16    0.35
   3   0  -9    0.14    0.31
   3   0  -9    0.09    0.15
   3   0  -9   -0.01    0.16
  -3   0  -9    0.02    0.13
  -3   0   9   -0.22    0.11
  -3  -1  -9    1.76    0.55
   3  -1   9    1.35    0.30
  -3  -1  -9    2.46    0.37
   3   1  -9    1.65    0.54
   3   1  -9    1.89    0.24
  -3  -1  -9    1.67    0.36
   3   1  -9    1.77    0.25
  -3   1   9    2.19    0.49
  -3   1   9    1.59    0.33
  -3   1   9    1.68    0.32
   3  -1   9    0.97    0.49
   3   1  -9    1.28    0.39
  -3  -1  -9    2.34    0.37
   3   1  -9    2.11    0.40
   3  -1   9    1.87    0.58
   3  -1  -9    2.50    0.35
  -3  -1   9    1.66    0.63
   3  -1  -9    2.35    0.36
   3   1   9    1.97    0.47
   3  -1  -9    1.94    0.53
  -3  -1   9    1.35    0.26
  -3   1  -9    1.78    0.35
  -3   1  -9    1.75    0.23
  -3   1  -9    1.65    0.23
   3  -1  -9    1.23    0.30
   3   1   9    1.54    0.41
  -3   1  -9    1.55    0.43
   3  -1  -9    1.58    0.52
  -3  -1   9    1.43    0.26
  -3  -2  -9   17.91    1.16
  -3  -2  -9   17.57    1.09
   3  -2   9   22.67    1.68
   3   2  -9   19.80    1.11
  -3   2   9   19.47    1.14
   3   2  -9   19.10    1.16
   3   2  -9   20.49    0.94
  -3  -2  -9   19.06    1.14
   3  -2   9   20.60    1.38
   3  -2   9   20.40    1.11
   3   2   9   19.82    1.05
   3  -2  -9   19.78    1.12
   3  -2  -9   20.07    1.18
   3  -2  -9   20.83    1.29
  -3   2  -9   19.67    1.11
   3  -2  -9   19.60    1.14
   3  -2  -9   19.66    1.46
  -3   2  -9   21.12    1.24
  -3  -2   9   19.93    0.96
  -3  -2   9   18.62    1.57
  -3   2  -9   19.83    0.82
  -3  -2   9   20.22    1.00
  -3   2  -9   19.97    0.83
   3   3  -9    0.15    0.14
   3  -3   9    0.29    0.20
   3  -3   9    0.38    0.42
  -3   3   9   -0.05    0.18
   3   3  -9    0.20    0.16
  -3  -3  -9    0.25    0.25
   3  -3  -9   -0.19    0.19
  -3   3  -9    0.12    0.20
   3  -3  -9   -0.18    0.19
  -3   3  -9    0.23    0.21
   3  -3  -9    0.10    0.31
   3  -3  -9    0.20    0.24
  -3  -3   9    0.33    0.13
   3  -3  -9    0.15    0.30
  -3   3  -9   -0.03    0.28
  -3  -3   9    0.35    0.13
  -3  -3   9    0.40    0.55
  -3  -4  -9    2.61    0.49
   3  -4   9    4.39    0.51
   3   4  -9    3.42    0.41
   3  -4   9    3.32    0.58
   3  -4  -9    3.01    0.69
   3  -4  -9    3.83    0.53
  -3   4  -9    1.89    0.55
  -3  -4   9    3.49    0.49
   3  -4  -9    3.92    0.59
   3  -4  -9    3.99    0.54
  -3  -4   9    3.14    0.96
  -3   4  -9    3.40    0.51
   3  -4  -9    4.14    0.59
  -3  -4   9    3.73    0.31
  -3  -4   9    3.69    0.29
   3  -5   9    0.84    0.42
  -3  -5  -9    1.19    0.39
   3   5  -9    0.51    0.20
   3  -5  -9    0.41    0.31
  -3  -5   9    0.71    0.15
   3  -5  -9    1.04    0.35
   3  -5  -9    0.38    0.31
  -3  -5   9    0.99    0.36
  -3   5  -9    0.92    0.38
  -3   5  -9    0.21    0.22
  -3  -5   9    1.07    0.78
   3  -5  -9    0.86    0.33
  -3  -5   9    0.67    0.15
  -3  -6  -9    3.02    0.58
   3  -6   9    1.43    0.45
   3  -6  -9    1.35    0.41
  -3   6  -9    2.74    0.57
  -3  -6   9    2.41    0.27
  -3  -6   9    2.65    0.27
   3  -6  -9    3.22    0.56
  -3   6  -9    2.06    0.46
   3  -6  -9    1.28    0.42
  -3  -6   9    2.71    1.02
  -3  -6   9    2.41    0.43
   3  -6  -9    2.44    0.44
   3  -7   9    0.41    0.35
  -3  -7  -9   -0.27    0.28
   3  -7   9   -0.13    0.62
  -3  -7  -9    0.11    0.30
   3  -7  -9   -0.37    0.25
  -3  -7   9    0.52    0.80
   3  -7  -9    0.08    0.31
   3  -7  -9   -0.04    0.27
  -3  -7   9    0.06    0.28
   3  -7  -9    0.08    0.31
  -3  -7   9   -0.13    0.13
  -3  -8  -9   12.63    1.42
   3  -8   9   15.43    1.21
   3  -8   9   14.39    0.61
  -3  -8  -9   10.47    1.32
   3  -8   9   12.27    2.05
   3  -8   9   14.26    0.59
   3  -8   9   14.13    0.59
  -3  -8  -9   14.49    1.25
  -3  -8  -9   11.01    1.30
  -3  -8   9   14.33    0.99
  -3  -8   9   13.64    2.15
   3  -8  -9   12.37    1.39
  -3  -8   9   13.74    0.79
   3  -8  -9   13.07    1.37
   3  -8  -9   12.82    0.89
   3  -8  -9   14.67    1.15
   3  -9   9    0.11    0.11
  -3  -9  -9   -0.26    0.24
   3  -9   9    0.16    0.74
  -3  -9  -9    0.97    0.47
  -3  -9  -9   -0.27    0.23
  -3  -9  -9   -0.04    0.33
   3  -9   9    0.12    0.11
   3  -9   9   -0.26    0.30
  -3  -9   9   -0.54    0.70
   3  -9  -9    0.26    0.40
  -3  -9   9   -0.21    0.26
   3  -9  -9    0.20    0.35
   3  -9  -9    0.28    0.40
  -3 -10  -9    0.85    0.55
  -3 -10  -9    1.65    0.57
  -3 -10  -9    2.37    0.63
   3 -10   9    0.86    0.46
   3 -10   9    1.84    1.03
  -3 -10  -9    0.81    0.56
   3 -10  -9    1.77    0.66
  -3 -10   9    1.31    0.40
   3 -10  -9    1.32    0.52
   3 -10  -9    1.87    0.65
  -3 -10   9    2.50    1.11
   3 -11   9    0.81    0.48
  -3 -11  -9    1.82    0.67
  -3 -11  -9    1.11    0.62
  -3 -11  -9    1.17    0.60
   3 -11   9    1.26    1.00
   3 -11  -9    0.13    0.40
   3 -11  -9    1.15    0.57
   3 -11  -9    1.09    0.58
  -3 -11   9    2.30    1.15
  -3 -12  -9    1.26    0.65
   3 -12   9    1.12    0.99
   3 -12   9    2.00    0.61
  -3 -12  -9    1.86    0.72
  -3 -12  -9    1.20    0.66
   3 -12  -9    1.74    0.71
   3 -12  -9    1.26    0.55
   3 -12  -9    1.84    0.70
  -3 -12   9    0.42    1.17
  -3 -13  -9    0.10    0.55
  -3 -13  -9    0.10    0.54
  -3 -13  -9    0.50    0.53
   3 -13   9    0.55    0.96
   3 -13  -9   -0.34    0.37
   3 -13  -9    0.93    0.63
  -3 -13   9    0.23    1.06
   3 -13  -9    0.98    0.62
  -3 -14  -9   -0.50    0.51
  -3 -14  -9   -0.53    0.50
   3 -14   9    1.34    1.11
  -3 -14  -9    0.69    0.65
   3 -14  -9    0.74    0.62
   3 -14  -9    0.22    0.55
   3 -14  -9    0.78    0.61
  -3 -14   9   -0.39    1.19
   3   0 -10   22.84    1.12
  -3   0  10   20.44    1.21
   3   0 -10   23.05    1.17
  -3   0 -10   22.03    1.16
  -3   0 -10   21.71    1.11
  -3   0 -10   24.65    1.27
  -3   0  10   22.95    1.56
   3   0  10   21.06    1.49
   3   0 -10   21.76    1.50
   3   0 -10   23.41    1.61
  -3   0  10   20.05    1.16
  -3   0 -10   23.93    1.58
   3   0 -10   24.31    1.30
   3   0 -10   25.24    1.67
   3   1 -10    0.78    0.39
   3   1 -10    1.62    0.24
   3   1 -10    1.62    0.39
  -3   1  10    0.98    0.44
   3  -1  10    0.77    0.55
  -3  -1 -10    1.74    0.36
   3  -1  10    1.02    0.51
   3   1 -10    1.51    0.24
  -3  -1 -10    1.69    0.32
  -3  -1 -10    1.78    0.32
   3  -1 -10    1.35    0.47
  -3   1 -10    0.97    0.19
  -3   1 -10    1.02    0.19
  -3  -1  10    1.26    0.26
  -3  -1  10    1.19    0.27
   3  -1 -10    0.86    0.30
   3  -1 -10    1.61    0.50
  -3   1 -10    1.06    0.44
   3  -1 -10    1.22    0.29
   3  -1 -10    1.10    0.43
  -3   1 -10    1.29    0.31
   3   1  10    1.23    0.42
   3  -1 -10    1.29    0.29
  -3  -1  10    1.80    0.63
  -3  -2 -10   -0.01    0.19
   3  -2  10   -0.47    0.37
  -3  -2 -10   -0.05    0.16
  -3   2  10   -0.09    0.29
   3   2 -10    0.14    0.26
  -3  -2 -10   -0.01    0.19
   3   2 -10   -0.15    0.23
   3  -2  10    0.37    0.45
   3   2 -10    0.02    0.10
  -3   2 -10   -0.03    0.27
   3  -2 -10    0.01    0.18
  -3  -2  10    0.09    0.12
  -3   2 -10   -0.02    0.06
   3  -2 -10    0.01    0.17
  -3  -2  10    0.08    0.12
   3  -2 -10    0.01    0.18
  -3   2 -10   -0.01    0.06
   3   2  10    0.29    0.27
  -3   2 -10   -0.16    0.18
  -3  -2  10    0.41    0.52
   3  -2 -10   -0.38    0.30
   3  -2 -10    0.13    0.33
  -3   2 -10   -0.01    0.26
  -3  -3 -10    0.03    0.22
   3  -3  10    0.72    0.51
  -3  -3 -10    0.15    0.27
  -3  -3 -10    0.04    0.21
   3   3 -10    0.72    0.25
   3   3 -10    0.95    0.20
   3  -3  10    0.27    0.56
  -3   3  10    0.64    0.29
  -3   3 -10    0.93    0.31
   3  -3 -10    0.47    0.28
  -3  -3  10    0.83    0.18
  -3   3 -10    0.81    0.32
   3  -3 -10    0.65    0.47
  -3  -3  10    1.52    0.74
   3  -3 -10    0.73    0.37
   3  -3 -10    0.44    0.28
  -3   3 -10    0.60    0.38
   3   3  10    0.58    0.15
  -3  -3  10    0.78    0.18
   3  -3 -10    1.06    0.33
  -3   4  10   24.02    1.26
   3  -4  10   26.56    1.67
   3  -4  10   21.99    2.04
   3   4 -10   25.87    1.30
  -3  -4 -10   24.02    1.55
  -3  -4 -10   23.56    1.46
  -3  -4 -10   25.70    1.51
  -3  -4  10   23.40    2.07
   3  -4 -10   22.91    1.73
   3  -4 -10   24.12    1.45
  -3   4 -10   24.28    1.48
   3  -4 -10   24.48    1.54
  -3   4 -10   22.62    1.62
   3  -4 -10   26.45    1.47
   3  -4 -10   24.78    1.39
  -3  -4  10   24.92    1.09
  -3  -4  10   25.20    1.13
  -3  -5 -10    0.15    0.29
   3  -5  10    0.27    0.71
  -3  -5 -10    0.14    0.29
   3  -5  10    1.00    0.50
   3   5 -10    0.73    0.22
  -3  -5 -10    0.71    0.32
  -3  -5  10    1.24    0.80
   3  -5 -10    0.75    0.35
  -3  -5  10    0.99    0.18
   3  -5 -10    1.32    0.41
  -3   5 -10    0.31    0.37
  -3  -5  10    1.06    0.18
   3  -5 -10    1.21    0.41
   3  -5 -10    1.14    0.41
  -3  -5  10    0.99    0.40
  -3   5 -10    0.90    0.32
   3  -6  10    1.10    0.47
  -3  -6 -10    1.11    0.43
  -3  -6 -10    0.58    0.41
  -3  -6 -10    0.61    0.40
   3   6 -10    0.60    0.22
   3  -6  10    0.75    0.76
  -3  -6  10    1.09    0.18
  -3  -6  10    1.02    0.18
  -3   6 -10    1.59    0.47
  -3  -6  10    1.30    0.79
   3  -6 -10    0.79    0.39
   3  -6 -10    0.58    0.35
   3  -6 -10    0.84    0.39
  -3   6 -10    1.11    0.44
  -3  -6  10    1.32    0.42
   3  -6 -10    0.38    0.33
  -3  -7 -10    0.00    0.35
   3  -7  10   -0.44    0.70
  -3  -7 -10   -0.25    0.34
  -3  -7 -10    0.20    0.27
   3  -7  10    0.11    0.38
  -3  -7 -10    0.00    0.35
   3  -7 -10    0.21    0.28
  -3  -7  10    0.11    0.13
  -3  -7  10    0.16    0.36
   3  -7 -10    0.22    0.27
  -3  -7  10    0.12    0.13
  -3  -7  10   -0.14    0.78
   3  -7 -10   -0.05    0.27
   3  -7 -10   -0.02    0.30
   3  -8  10    2.92    0.60
  -3  -8 -10    2.13    0.77
  -3  -8 -10    3.91    0.77
   3  -8  10    2.90    1.16
  -3  -8 -10    3.72    0.78
  -3  -8 -10    3.43    0.72
   3  -8 -10    3.91    0.70
   3  -8 -10    3.07    0.69
  -3  -8  10    3.57    1.37
   3  -8 -10    2.90    0.70
  -3  -8  10    2.98    0.53
  -3  -9 -10   -0.33    0.31
  -3  -9 -10    0.07    0.39
   3  -9  10   -0.01    0.62
   3  -9  10   -0.49    0.32
  -3  -9 -10   -0.32    0.32
  -3  -9 -10    0.50    0.44
   3  -9 -10   -0.13    0.31
   3  -9 -10    0.04    0.37
  -3  -9  10   -0.29    0.33
  -3  -9  10   -0.14    0.87
   3  -9 -10    0.04    0.37
  -3 -10 -10   -0.56    0.36
   3 -10  10   -0.48    0.36
  -3 -10 -10   -0.53    0.37
  -3 -10 -10    0.20    0.40
  -3 -10 -10   -0.67    0.31
   3 -10  10    1.35    0.99
  -3 -10  10   -1.02    0.72
   3 -10 -10   -0.14    0.33
   3 -10 -10   -0.15    0.32
  -3 -10  10   -0.19    0.41
   3 -10 -10    0.39    0.39
  -3 -11 -10   -0.35    0.39
   3 -11  10   -0.14    0.40
  -3 -11 -10   -0.37    0.38
   3 -11  10    0.38    0.81
  -3 -11 -10   -0.16    0.43
   3 -11 -10    0.63    0.46
   3 -11 -10    0.59    0.47
   3 -11 -10    0.24    0.49
  -3 -11  10   -0.62    0.89
   3 -12  10    3.99    1.39
  -3 -12 -10    2.82    0.89
  -3 -12 -10    4.14    1.01
  -3 -12 -10    2.97    0.87
  -3 -12  10    2.73    1.59
   3 -12 -10    3.66    0.84
   3 -12 -10    4.46    1.02
   3 -12 -10    4.72    1.00
  -3 -13 -10    0.16    0.59
   3 -13  10    0.51    0.85
  -3 -13 -10    0.17    0.58
  -3 -13 -10   -0.46    0.51
   3 -13 -10   -0.06    0.43
  -3 -13  10   -1.21    0.93
   3 -13 -10    1.42    0.72
   3 -13 -10    1.34    0.73
  -3 -14 -10    2.81    1.01
  -3 -14 -10    6.81    1.38
   3 -14  10    7.39    2.19
  -3 -14 -10    2.97    1.00
   3 -14 -10    4.85    1.02
   3 -14 -10    7.41    1.46
  -3 -14  10    5.45    2.09
   3 -14 -10    7.83    1.44
  -3   0 -11   -0.06    0.13
  -3   0 -11   -0.06    0.13
   3   0 -11    0.15    0.40
  -3   0 -11   -0.17    0.18
   3   0  11    0.10    0.37
   3   0 -11    0.15    0.16
  -3   0  11   -0.08    0.15
   3   0 -11    0.14    0.16
  -3   0  11   -0.08    0.15
   3   0 -11    0.03    0.23
  -3   0  11   -0.04    0.45
  -3  -1 -11    0.00    0.18
  -3  -1 -11    0.27    0.24
   3   1 -11    0.19    0.13
   3  -1  11    0.30    0.44
   3   1 -11    0.19    0.38
  -3  -1 -11    0.00    0.18
  -3   1  11   -0.05    0.38
   3   1 -11    0.04    0.25
   3   1 -11    0.18    0.13
   3  -1 -11    0.26    0.18
   3   1  11   -0.12    0.32
  -3   1 -11    0.19    0.13
  -3  -1  11   -0.09    0.52
  -3   1 -11    0.21    0.13
   3  -1 -11    0.24    0.19
  -3  -1  11    0.36    0.18
   3  -1 -11   -0.10    0.29
   3  -1 -11    0.40    0.37
  -3  -1  11    0.34    0.18
   3  -1 -11    0.15    0.24
  -3   1 -11    0.46    0.41
  -3   1 -11    0.54    0.26
  -3  -2 -11    1.49    0.39
  -3   2  11    1.85    0.47
   3  -2  11    1.12    0.60
   3   2 -11    2.08    0.43
   3   2 -11    0.98    0.39
  -3  -2 -11    1.90    0.41
   3   2 -11    1.79    0.26
  -3  -2 -11    1.57    0.39
   3  -2  11    1.75    0.73
   3  -2 -11    1.58    0.48
   3   2  11    1.51    0.41
  -3   2 -11    1.83    0.41
  -3  -2  11    1.60    0.29
  -3   2 -11    0.57    0.55
  -3   2 -11    1.90    0.20
   3  -2 -11    1.82    0.39
   3  -2 -11    1.10    0.51
  -3  -2  11    1.52    0.30
  -3  -2  11    1.62    0.71
   3  -2 -11    1.37    0.36
  -3   2 -11    1.78    0.20
   3  -2 -11    1.93    0.38
  -3  -3 -11    0.15    0.24
   3   3 -11    0.09    0.22
  -3   3  11    0.09    0.25
   3  -3  11    1.01    0.66
   3   3 -11    0.51    0.17
   3  -3  11    0.77    0.52
  -3  -3 -11   -0.23    0.22
  -3  -3 -11    0.16    0.23
   3  -3 -11   -0.28    0.38
   3   3  11    0.32    0.17
   3  -3 -11    0.01    0.20
   3  -3 -11    0.12    0.19
  -3  -3  11    1.09    0.71
  -3   3 -11   -0.17    0.34
  -3   3 -11   -0.40    0.17
  -3   3 -11    0.80    0.29
  -3  -3  11    0.20    0.15
  -3  -3  11    0.22    0.15
   3  -3 -11    0.01    0.27
   3  -3 -11    0.01    0.20
  -3  -4 -11    0.06    0.28
  -3  -4 -11    0.07    0.28
   3  -4  11   -0.31    0.46
  -3  -4 -11    0.29    0.31
   3  -4  11    0.40    0.48
   3   4 -11    0.17    0.17
  -3   4  11    0.24    0.21
  -3   4 -11   -0.40    0.31
  -3  -4  11    0.04    0.12
   3  -4 -11    0.29    0.31
  -3  -4  11    0.05    0.66
   3  -4 -11   -0.16    0.14
   3  -4 -11    0.17    0.27
   3  -4 -11   -0.16    0.14
   3  -4 -11   -0.85    0.38
  -3  -4  11    0.04    0.12
  -3   4 -11    0.00    0.22
  -3  -5 -11   -0.49    0.31
  -3  -5 -11    1.28    0.45
  -3  -5 -11    0.85    0.41
  -3  -5 -11    0.81    0.42
   3   5 -11    0.51    0.21
   3  -5  11    0.68    0.52
   3  -5  11   -0.43    0.62
   3  -5 -11    0.71    0.36
  -3  -5  11    0.68    0.16
   3  -5 -11    0.55    0.32
  -3  -5  11    0.86    0.42
  -3  -5  11    0.72    0.16
  -3  -5  11    1.08    0.81
  -3   5 -11    0.49    0.38
   3  -5 -11    0.81    0.36
   3  -5 -11    0.85    0.35
   3  -6  11   -0.40    0.63
   3  -6  11   -0.04    0.45
  -3  -6 -11   -0.33    0.35
  -3  -6 -11    0.37    0.36
   3   6 -11    0.33    0.19
  -3  -6 -11   -0.35    0.35
   3  -6 -11    0.10    0.24
   3  -6 -11   -0.06    0.26
  -3  -6  11    0.31    0.13
  -3   6 -11   -0.01    0.36
  -3  -6  11   -0.26    0.82
  -3  -6  11    0.30    0.13
  -3  -6  11    0.48    0.40
   3  -6 -11   -0.37    0.25
   3  -6 -11   -0.35    0.25
   3  -7  11   -1.10    0.37
  -3  -7 -11   -0.27    0.39
   3  -7  11   -0.71    0.47
  -3  -7 -11   -0.17    0.33
  -3  -7 -11   -0.29    0.38
  -3  -7 -11   -0.32    0.29
   3  -7 -11   -0.03    0.25
  -3  -7  11    0.08    0.69
   3  -7 -11   -0.48    0.31
  -3  -7  11   -0.30    0.39
  -3  -7  11   -0.09    0.10
   3  -7 -11   -0.30    0.24
  -3  -7  11   -0.08    0.10
   3  -7 -11   -0.50    0.30
  -3  -8 -11    8.39    1.09
  -3  -8 -11   10.18    1.26
   3  -8  11    7.26    0.93
  -3  -8 -11    7.62    1.16
   3  -8  11   10.20    1.93
  -3  -8 -11    9.67    1.28
  -3  -8  11    9.12    0.93
   3  -8 -11    9.54    1.22
  -3  -8  11   10.88    2.00
   3  -8 -11    6.69    0.93
   3  -8 -11   10.09    1.21
  -3  -9 -11    0.27    0.40
  -3  -9 -11   -0.19    0.37
  -3  -9 -11   -0.20    0.36
   3  -9  11    0.34    0.62
   3  -9  11   -0.38    0.41
  -3  -9 -11    0.33    0.43
  -3  -9  11   -0.87    0.35
   3  -9 -11    0.36    0.41
   3  -9 -11    0.53    0.43
   3  -9 -11    0.56    0.43
  -3  -9  11    0.08    0.70
  -3 -10 -11   -0.25    0.38
   3 -10  11    0.16    0.77
  -3 -10 -11    0.17    0.44
   3 -10  11   -0.23    0.44
  -3 -10 -11   -0.26    0.37
  -3 -10 -11    0.33    0.42
   3 -10 -11    0.13    0.38
   3 -10 -11    0.57    0.41
   3 -10 -11    0.12    0.38
  -3 -10  11   -0.11    0.89
  -3 -11 -11    0.19    0.46
  -3 -11 -11   -0.31    0.34
   3 -11  11    0.20    0.79
  -3 -11 -11   -0.32    0.33
   3 -11  11   -1.12    0.41
   3 -11 -11    1.14    0.56
  -3 -11  11    0.43    1.14
   3 -11 -11    0.43    0.46
   3 -11 -11    1.08    0.57
  -3 -12 -11    1.35    0.62
  -3 -12 -11    1.66    0.77
   3 -12  11    0.65    1.12
  -3 -12 -11    1.58    0.79
   3 -12 -11    1.57    0.68
   3 -12 -11    1.00    0.61
  -3 -12  11    0.26    1.16
   3 -12 -11    1.48    0.69
  -3 -13 -11    0.63    0.66
  -3 -13 -11    0.67    0.65
   3 -13  11    1.38    1.24
  -3 -13 -11    0.60    0.60
   3 -13 -11    0.39    0.55
  -3 -13  11   -0.12    1.16
   3 -13 -11    0.09    0.54
   3 -13 -11    0.36    0.56
  -3   0 -12    0.38    0.53
   3   0 -12    0.18    0.26
  -3   0 -12    0.12    0.25
   3   0 -12    0.30    0.18
   3   0 -12    0.28    0.18
  -3   0 -12    0.36    0.19
   3   0  12   -0.35    0.40
  -3   0  12    0.33    0.50
  -3   0 -12    0.38    0.19
  -3  -1 -12    1.97    0.45
   3   1 -12    2.24    0.31
  -3  -1 -12    1.72    0.36
   3   1 -12    1.65    0.54
   3   1 -12    2.27    0.49
   3  -1  12    2.80    0.80
  -3  -1 -12    1.81    0.35
  -3  -1 -12    0.63    0.55
   3   1 -12    2.40    0.31
  -3   1  12    1.49    0.59
   3  -1 -12    1.75    0.43
  -3  -1  12    1.82    0.35
  -3   1 -12    2.28    0.30
   3  -1 -12    1.83    0.65
   3  -1 -12    1.77    0.36
  -3   1 -12    2.42    0.30
   3   1  12    2.14    0.58
  -3   1 -12    2.16    0.66
  -3   1 -12    2.32    0.46
  -3  -1  12    1.92    0.34
  -3  -1  12    1.61    0.68
   3  -1 -12    1.67    0.36
   3  -2  12    0.52    0.55
  -3   2  12    0.60    0.40
   3  -2  12    0.60    0.59
  -3  -2 -12    0.02    0.44
  -3  -2 -12    0.26    0.28
   3   2 -12    0.14    0.14
   3   2 -12   -0.05    0.31
  -3  -2 -12    0.61    0.28
   3   2 -12    0.28    0.28
  -3  -2 -12    0.64    0.28
  -3   2 -12    0.31    0.29
   3   2  12    0.31    0.35
   3  -2 -12    0.54    0.29
  -3   2 -12    0.59    0.40
   3  -2 -12    0.04    0.20
  -3   2 -12    0.18    0.10
   3  -2 -12    0.04    0.20
   3  -2 -12   -0.22    0.46
  -3  -2  12    0.68    0.22
  -3  -2  12    0.55    0.63
  -3   2 -12    0.17    0.10
   3  -2 -12    0.68    0.38
  -3  -2  12    0.65    0.23
  -3  -3 -12    1.25    0.37
  -3  -3 -12    0.85    0.34
   3   3 -12    1.08    0.22
  -3   3  12    1.19    0.37
   3   3 -12    1.27    0.42
  -3  -3 -12    0.80    0.35
  -3  -3 -12   -0.21    0.39
   3  -3  12    0.83    0.70
   3   3 -12    0.66    0.31
   3  -3  12    0.16    0.52
   3   3  12    0.83    0.24
   3  -3 -12    1.84    0.46
  -3   3 -12    1.47    0.39
  -3   3 -12    0.64    0.51
  -3  -3  12    0.71    0.21
   3  -3 -12    0.19    0.25
   3  -3 -12    0.76    0.36
  -3   3 -12    0.87    0.09
  -3  -3  12    1.39    0.82
   3  -3 -12    0.62    0.55
   3  -3 -12    0.18    0.25
  -3  -3  12    0.67    0.21
  -3  -4 -12    3.98    0.64
   3  -4  12    2.84    0.74
  -3  -4 -12    3.83    0.91
  -3   4  12    3.92    0.52
  -3  -4 -12    2.93    0.59
   3  -4  12    3.83    1.13
  -3  -4 -12    2.77    0.60
   3   4 -12    3.42    0.47
  -3   4 -12    3.37    0.80
   3  -4 -12    3.30    0.58
  -3  -4  12    3.93    0.40
   3  -4 -12    2.85    0.56
   3  -4 -12    2.70    0.56
  -3  -4  12    3.84    1.11
   3  -4 -12    3.37    0.58
  -3  -4  12    4.15    0.40
  -3  -5 -12    1.34    0.49
   3  -5  12   -0.32    0.55
  -3  -5 -12    1.41    0.48
   3   5 -12    0.76    0.27
   3  -5  12    0.36    0.78
  -3  -5 -12    0.61    0.32
  -3  -5 -12    0.28    0.44
   3  -5 -12    1.09    0.35
  -3  -5  12    0.56    0.16
  -3   5 -12    0.75    0.47
   3  -5 -12    0.34    0.27
   3  -5 -12    0.77    0.41
  -3  -5  12    0.59    0.15
   3  -5 -12    0.81    0.40
  -3  -5  12    1.68    0.95
   3  -6  12   10.57    1.90
  -3  -6 -12    9.35    1.17
   3   6 -12   11.48    0.90
  -3  -6 -12   10.37    1.16
  -3  -6 -12   10.38    1.45
  -3  -6 -12    9.84    1.15
   3  -6  12    9.24    1.11
   3  -6 -12   10.43    1.20
   3  -6 -12   12.58    1.08
  -3   6 -12   10.22    1.29
  -3  -6  12   11.54    0.59
  -3  -6  12   10.33    1.02
   3  -6 -12   11.03    1.19
  -3  -6  12   12.06    1.99
   3  -6 -12   12.05    0.77
  -3  -6  12   11.71    0.62
  -3  -7 -12    0.65    0.46
  -3  -7 -12    0.01    0.42
  -3  -7 -12    0.69    0.45
   3  -7  12   -0.11    0.64
  -3  -7 -12    0.00    0.27
   3  -7  12    0.05    0.54
   3  -7 -12   -0.21    0.30
  -3  -7  12   -0.82    0.66
  -3  -7  12    0.23    0.39
   3  -7 -12    0.33    0.35
   3  -7 -12    0.35    0.34
  -3  -8 -12    0.65    0.47
   3  -8  12    0.87    0.85
   3  -8  12    0.03    0.50
  -3  -8 -12   -0.06    0.41
  -3  -8 -12    0.37    0.34
  -3  -8 -12    0.69    0.46
   3  -8 -12   -0.19    0.28
   3  -8 -12    0.32    0.38
  -3  -8  12   -0.56    0.39
   3  -8 -12    0.34    0.37
  -3  -8  12    1.23    1.03
  -3  -9 -12    2.59    0.82
   3  -9  12    2.03    0.70
  -3  -9 -12    3.54    0.85
  -3  -9 -12    3.38    0.77
   3  -9  12    2.95    1.18
  -3  -9 -12    3.36    0.87
   3  -9 -12    2.91    0.74
   3  -9 -12    3.08    0.73
  -3  -9  12    1.29    1.12
   3  -9 -12    3.08    0.71
   3 -10  12    1.11    1.04
  -3 -10 -12    0.14    0.42
  -3 -10 -12   -0.97    0.38
  -3 -10 -12   -1.02    0.37
   3 -10  12   -0.17    0.52
  -3 -10 -12    0.91    0.65
   3 -10 -12   -0.01    0.40
   3 -10 -12   -0.01    0.41
  -3 -10  12   -0.39    0.54
   3 -10 -12    0.15    0.41
  -3 -11 -12    2.46    0.71
  -3 -11 -12    1.57    0.69
   3 -11  12    0.00    0.95
  -3 -11 -12    1.66    0.68
   3 -11 -12    1.98    0.64
   3 -11 -12    0.64    0.56
   3 -11 -12    1.87    0.65
  -3 -11  12   -0.65    0.82
  -3 -12 -12    0.14    0.48
  -3 -12 -12    0.13    0.57
  -3 -12 -12    0.12    0.58
   3 -12  12    1.28    1.24
   3 -12 -12   -0.47    0.37
  -3 -12  12    0.23    1.20
   3 -12 -12    0.10    0.53
   3 -12 -12    0.10    0.52
   3 -13  12    0.55    0.97
  -3 -13 -12   -0.45    0.42
  -3 -13 -12   -0.42    0.51
  -3 -13 -12   -0.40    0.51
   3 -13 -12    0.27    0.54
   3 -13 -12   -0.07    0.48
  -3 -13  12   -0.15    0.94
   3 -13 -12    0.26    0.55
   3   0 -13    0.10    0.18
  -3   0 -13    0.03    0.32
  -3   0 -13   -0.04    0.15
  -3   0 -13   -0.04    0.16
   3   0 -13    0.11    0.18
   3   0 -13   -0.10    0.24
   3   0  13    0.08    0.47
  -3   0 -13    0.34    0.29
  -3   0  13    0.18    0.56
  -3  -1 -13    1.38    0.35
  -3  -1 -13    1.47    0.59
   3  -1  13    1.75    0.72
   3   1 -13    1.47    0.28
  -3  -1 -13    1.70    0.43
  -3   1  13    1.28    0.58
   3   1 -13    1.56    0.46
  -3  -1 -13    1.46    0.34
   3   1 -13    1.57    0.28
  -3   1 -13    2.53    0.48
  -3  -1  13    2.46    0.80
   3  -1 -13    1.55    0.44
  -3   1 -13    1.88    0.29
  -3   1 -13    2.19    0.68
   3  -1 -13    1.42    0.35
   3  -1 -13    1.51    0.34
  -3   1 -13    1.77    0.29
   3   1  13    1.79    0.57
   3   2 -13    1.19    0.25
  -3   2  13    2.03    0.55
  -3  -2 -13    0.09    0.62
   3   2 -13    0.71    0.36
   3  -2  13    2.08    0.80
  -3  -2 -13    1.10    0.36
   3   2 -13    1.20    0.45
  -3  -2 -13    1.16    0.35
  -3  -2 -13    1.49    0.42
   3   2  13    1.57    0.47
   3  -2 -13    1.61    0.41
  -3   2 -13    0.85    0.53
  -3  -2  13    0.62    0.70
  -3   2 -13    1.22    0.19
   3  -2 -13    0.77    0.37
  -3   2 -13    1.15    0.19
   3  -2 -13    1.71    0.41
  -3   2 -13    1.29    0.38
   3   3 -13    0.06    0.14
  -3  -3 -13   -0.18    0.23
  -3  -3 -13    0.40    0.28
  -3  -3 -13   -0.53    0.36
  -3   3  13    0.03    0.27
   3   3 -13   -0.37    0.25
   3   3 -13   -0.46    0.25
   3  -3  13    0.14    0.58
   3  -3  13   -0.35    0.54
  -3  -3 -13    0.43    0.27
  -3  -3  13    0.15    0.15
   3  -3 -13    0.10    0.23
  -3   3 -13    0.03    0.25
   3  -3 -13   -0.36    0.18
  -3  -3  13    0.04    0.69
  -3   3 -13    0.05    0.35
  -3  -3  13    0.14    0.15
   3   3  13   -0.14    0.18
  -3   3 -13   -0.07    0.06
   3  -3 -13   -0.34    0.18
  -3  -4 -13   -0.16    0.27
  -3  -4 -13    0.31    0.34
   3  -4  13    0.33    0.68
   3   4 -13    0.04    0.15
  -3   4  13    0.41    0.23
  -3  -4 -13    0.52    0.50
   3  -4  13    0.73    0.58
  -3  -4 -13   -0.15    0.27
   3   4 -13   -0.02    0.19
   3  -4 -13    0.17    0.27
  -3   4 -13   -0.27    0.22
  -3  -4  13   -0.13    0.14
  -3  -4  13    1.08    0.86
   3  -4 -13    0.16    0.27
   3  -4 -13    0.09    0.29
  -3  -4  13   -0.13    0.15
  -3   4 -13   -0.58    0.32
  -3  -5 -13    1.35    0.48
  -3  -5 -13    1.28    0.49
  -3  -5 -13    1.72    0.52
  -3  -5 -13    0.45    0.55
   3   5 -13    0.78    0.31
   3  -5  13    0.48    0.58
   3  -5  13    0.48    0.78
  -3  -5  13    1.30    0.23
  -3  -5  13    1.37    0.23
   3  -5 -13    1.60    0.44
  -3   5 -13    1.15    0.62
   3  -5 -13    1.08    0.43
  -3  -5  13    1.62    0.88
   3  -5 -13    1.15    0.43
   3   6 -13   45.01    2.23
  -3  -6 -13   45.28    2.48
  -3  -6 -13   40.90    2.57
   3  -6  13   42.48    3.41
  -3  -6 -13   38.77    2.90
  -3  -6 -13   40.20    2.44
   3  -6  13   44.77    2.60
  -3  -6  13   47.83    3.54
   3  -6 -13   41.97    2.37
  -3   6 -13   46.47    2.70
   3  -6 -13   45.32    2.48
   3  -6 -13   45.98    2.61
  -3  -7 -13    2.49    0.63
  -3  -7 -13    4.62    0.84
  -3  -7 -13    2.36    0.65
   3  -7  13    3.05    1.22
   3  -7  13    1.88    0.69
  -3  -7 -13    3.11    0.86
   3  -7 -13    2.18    0.58
   3  -7 -13    2.62    0.67
  -3  -7  13    2.67    1.27
   3  -7 -13    2.48    0.68
  -3  -7  13    2.25    0.53
  -3  -8 -13    4.55    0.94
   3  -8  13    6.25    1.70
  -3  -8 -13    7.62    1.31
  -3  -8 -13    4.79    0.93
   3  -8  13    3.74    0.87
  -3  -8 -13    7.49    1.07
   3  -8 -13    7.32    1.11
   3  -8 -13    7.54    1.02
   3  -8 -13    7.73    1.09
  -3  -8  13    6.98    1.81
   3  -9  13    0.60    0.84
  -3  -9 -13   -0.06    0.40
  -3  -9 -13    0.35    0.47
   3  -9  13   -0.70    0.56
  -3  -9 -13    0.61    0.58
  -3  -9 -13   -0.06    0.41
   3  -9 -13    0.46    0.46
   3  -9 -13    0.12    0.40
   3  -9 -13    0.43    0.46
  -3  -9  13    0.23    0.98
  -3 -10 -13    0.54    0.53
   3 -10  13    0.20    0.90
  -3 -10 -13   -0.08    0.44
  -3 -10 -13    0.52    0.54
  -3 -10 -13    0.24    0.50
   3 -10 -13   -0.24    0.32
   3 -10 -13   -0.17    0.39
  -3 -10  13   -0.47    0.92
   3 -10 -13   -0.25    0.32
  -3 -11 -13    1.80    0.72
   3 -11  13    2.17    1.35
  -3 -11 -13    1.05    0.75
  -3 -11 -13    1.11    0.74
   3 -11 -13    0.85    0.65
  -3 -11  13    1.20    1.37
   3 -11 -13    1.65    0.65
   3 -11 -13    0.90    0.64
  -3 -12 -13    2.13    0.85
  -3 -12 -13    2.25    0.84
  -3 -12 -13    3.50    0.97
   3 -12  13    2.79    1.45
  -3 -12  13   -0.57    1.13
   3 -12 -13    4.04    1.07
   3 -12 -13    4.27    1.06
   3 -12 -13    3.08    0.83
  -3   0 -14   23.41    1.22
   3   0  14   23.45    1.76
  -3   0  14   22.91    1.74
   3   0 -14   23.10    1.22
   3   0 -14   20.65    1.41
   3   0 -14   23.27    1.28
  -3   0 -14   22.50    1.44
  -3   0 -14   23.70    1.28
  -3   0 -14   20.86    1.81
  -3  -1 -14    0.75    0.66
  -3  -1 -14    0.84    0.39
   3  -1  14    0.43    0.59
  -3   1  14    1.41    0.62
   3   1 -14    1.08    0.43
   3   1 -14    1.25    0.27
  -3  -1 -14    1.61    0.37
  -3  -1 -14    1.52    0.38
   3   1 -14    1.17    0.28
  -3   1 -14    1.88    0.48
   3   1  14    1.54    0.58
  -3   1 -14    1.09    0.25
  -3  -1  14    1.11    0.71
  -3   1 -14    0.48    0.73
  -3   1 -14    1.02    0.25
   3  -1 -14    0.93    0.35
   3  -1 -14    1.22    0.32
   3  -1 -14    1.14    0.32
   3   2 -14    4.50    0.75
  -3   2  14    4.82    0.76
   3   2 -14    4.42    0.45
  -3  -2 -14    4.18    0.61
  -3  -2 -14    3.33    0.63
  -3  -2 -14    2.97    0.82
  -3  -2 -14    4.42    0.60
   3  -2  14    4.96    1.11
  -3   2 -14    4.07    0.97
  -3   2 -14    4.23    0.34
   3  -2 -14    4.14    0.66
  -3  -2  14    3.65    1.01
   3  -2 -14    4.15    0.60
   3   2  14    4.07    0.66
   3  -2 -14    3.91    0.61
  -3   2 -14    3.90    0.67
  -3   2 -14    4.22    0.32
   3   3 -14   -0.29    0.26
   3   3 -14   -0.02    0.16
   3  -3  14    0.31    0.70
  -3  -3 -14    0.63    0.35
   3   3 -14   -0.20    0.19
  -3  -3 -14    0.52    0.30
  -3  -3 -14    0.08    0.48
  -3   3  14    0.44    0.28
  -3  -3 -14    0.55    0.29
   3  -3 -14    0.13    0.27
   3  -3 -14    0.14    0.27
  -3   3 -14    0.12    0.29
  -3   3 -14   -0.04    0.07
   3  -3 -14   -0.11    0.30
  -3  -3  14    0.31    0.75
  -3   3 -14    0.48    0.51
   3   3  14   -0.07    0.21
   3  -4  14   -0.44    0.60
  -3  -4 -14    0.46    0.31
  -3  -4 -14    0.18    0.47
  -3   4  14    0.16    0.20
  -3  -4 -14    0.03    0.31
  -3  -4 -14    0.44    0.31
   3   4 -14   -0.10    0.22
   3   4 -14    0.06    0.17
   3  -4  14   -0.30    0.54
   3  -4 -14   -0.21    0.28
  -3  -4  14    1.34    0.93
   3  -4 -14   -0.19    0.29
   3  -4 -14   -0.14    0.31
  -3   4 -14    0.47    0.36
  -3   4 -14   -0.22    0.34
   3   5 -14    0.23    0.25
   3  -5  14   -0.33    0.65
  -3  -5 -14    0.41    0.39
  -3  -5 -14    0.12    0.27
  -3  -5 -14   -0.46    0.50
   3  -5  14    0.14    0.62
  -3  -5 -14    0.39    0.40
  -3  -5  14   -0.02    0.78
   3  -5 -14    0.46    0.42
  -3   5 -14   -0.15    0.42
   3  -5 -14    0.03    0.34
   3  -5 -14    0.44    0.43
  -3  -6 -14    8.07    1.12
  -3  -6 -14   10.20    1.16
  -3  -6 -14    7.42    1.37
  -3  -6 -14    8.52    1.10
   3  -6  14    7.23    1.04
   3  -6  14    8.08    1.75
   3  -6 -14    7.13    1.01
  -3  -6  14    7.96    1.75
   3  -6 -14    6.48    0.92
   3  -6 -14    7.53    1.00
  -3  -7 -14    4.00    0.84
  -3  -7 -14    4.84    0.87
   3  -7  14    6.68    1.70
  -3  -7 -14    4.90    1.12
   3  -7  14    5.36    0.98
  -3  -7 -14    4.23    0.83
   3  -7 -14    5.61    0.89
   3  -7 -14    4.69    0.88
   3  -7 -14    4.96    0.87
  -3  -7  14    4.29    1.54
   3  -8  14    1.14    0.71
   3  -8  14    2.82    1.38
  -3  -8 -14    3.22    0.79
  -3  -8 -14    1.09    0.69
  -3  -8 -14    3.05    0.81
  -3  -8 -14    1.50    0.58
   3  -8 -14    0.95    0.52
  -3  -8  14    1.87    1.13
   3  -8 -14    1.01    0.51
   3  -8 -14    1.57    0.59
  -3  -9 -14   -0.27    0.38
   3  -9  14   -1.13    0.53
  -3  -9 -14    0.23    0.49
   3  -9  14    0.71    1.00
  -3  -9 -14   -0.70    0.47
  -3  -9 -14    0.24    0.48
   3  -9 -14   -0.07    0.41
   3  -9 -14    1.20    0.58
  -3  -9  14    0.31    1.08
   3  -9 -14    1.27    0.57
  -3 -10 -14    1.88    0.81
  -3 -10 -14    2.73    0.88
   3 -10  14    2.30    1.39
  -3 -10 -14    3.44    0.86
  -3 -10 -14    1.99    0.79
   3 -10 -14    2.95    0.85
   3 -10 -14    2.56    0.76
   3 -10 -14    2.79    0.86
  -3 -10  14    2.45    1.51
  -3 -11 -14   -0.60    0.39
  -3 -11 -14   -0.16    0.53
  -3 -11 -14   -0.56    0.39
   3 -11  14   -0.27    0.97
   3 -11 -14    0.43    0.51
  -3 -11  14   -1.67    1.09
   3 -11 -14    1.33    0.68
   3 -11 -14    1.41    0.67
  -3 -12 -14   -0.28    0.56
  -3 -12 -14   -0.29    0.55
  -3 -12 -14    0.75    0.69
   3 -12  14   -0.73    1.07
   3 -12 -14    0.51    0.60
   3 -12 -14   -0.18    0.47
  -3 -12  14   -1.43    1.16
   3 -12 -14   -0.17    0.48
   3   0 -15    0.30    0.34
   3   0  15   -0.18    0.49
  -3   0 -15   -0.25    0.24
  -3   0 -15    0.15    0.44
  -3   0 -15   -0.10    0.18
  -3   0 -15   -0.11    0.18
   3   0 -15    0.10    0.17
  -3   0  15   -0.35    0.45
   3   0 -15    0.09    0.18
  -3  -1 -15    4.70    0.60
   3   1 -15    5.38    0.54
  -3   1  15    4.88    0.89
  -3  -1 -15    4.97    0.59
   3  -1  15    5.42    1.12
   3   1 -15    5.99    0.86
  -3  -1 -15    6.26    0.84
   3   1 -15    5.02    0.54
  -3  -1 -15    4.24    1.05
  -3   1 -15    4.87    0.51
   3  -1 -15    4.61    0.77
  -3   1 -15    5.18    0.50
  -3  -1  15    5.38    1.10
  -3   1 -15    5.61    0.77
   3   1  15    4.52    0.86
   3  -1 -15    6.14    0.67
   3  -1 -15    5.78    0.67
  -3   1 -15    5.66    1.15
   3  -2  15    0.24    0.58
  -3  -2 -15    0.51    0.33
   3   2 -15    0.09    0.33
  -3  -2 -15    0.17    0.25
  -3  -2 -15   -1.79    0.45
   3   2 -15    0.29    0.18
  -3   2  15    0.08    0.38
  -3  -2 -15    0.17    0.25
  -3   2 -15    0.09    0.29
   3  -2 -15    0.23    0.27
  -3   2 -15    0.07    0.12
   3  -2 -15    0.21    0.36
   3   2  15    0.06    0.40
  -3   2 -15    0.08    0.12
  -3  -2  15    0.58    0.71
  -3   2 -15   -0.46    0.31
   3  -2 -15    0.22    0.27
  -3  -3 -15   -0.10    0.53
  -3  -3 -15    0.83    0.36
  -3   3  15    0.62    0.35
   3   3 -15    0.16    0.19
  -3  -3 -15    0.25    0.33
   3   3 -15    0.23    0.31
  -3  -3 -15    0.87    0.36
   3  -3  15   -0.83    0.54
   3  -3 -15    0.13    0.29
  -3   3 -15    0.64    0.37
   3  -3 -15    0.26    0.36
  -3   3 -15    0.17    0.09
  -3  -3  15   -0.61    0.68
   3  -3 -15    0.13    0.29
   3   3  15    0.51    0.25
  -3   3 -15   -0.04    0.51
  -3  -4 -15    0.32    0.32
   3  -4  15   -0.46    0.64
  -3  -4 -15    0.30    0.32
   3   4 -15   -0.08    0.16
  -3  -4 -15   -0.14    0.50
   3   4 -15   -0.14    0.26
  -3   4  15    0.60    0.23
  -3  -4 -15    0.11    0.26
   3  -4 -15    0.16    0.31
   3  -4 -15   -0.63    0.26
  -3  -4  15    0.14    0.82
   3  -4 -15    0.17    0.31
  -3   4 -15    0.41    0.35
  -3   4 -15    0.44    0.47
  -3  -5 -15    0.22    0.34
  -3  -5 -15   -0.25    0.48
  -3  -5 -15   -0.09    0.36
   3  -5  15   -0.34    0.56
  -3  -5 -15    0.23    0.33
   3  -5  15   -0.53    0.69
   3  -5 -15    0.08    0.34
  -3   5 -15   -0.04    0.41
   3  -5 -15   -0.03    0.33
  -3  -5  15   -0.68    0.84
   3  -5 -15   -0.04    0.33
  -3  -6 -15   -0.01    0.38
  -3  -6 -15    0.38    0.45
   3  -6  15   -0.02    0.82
  -3  -6 -15   -0.04    0.50
   3  -6  15    0.40    0.65
  -3  -6 -15   -0.01    0.38
   3  -6 -15    0.07    0.37
  -3  -6  15    0.52    0.98
   3  -6 -15    0.48    0.41
   3  -6 -15    0.07    0.37
  -3  -7 -15    0.00    0.40
  -3  -7 -15    1.23    0.59
  -3  -7 -15    1.36    0.74
   3  -7  15    0.72    0.97
  -3  -7 -15    1.29    0.58
   3  -7  15    0.21    0.64
   3  -7 -15    0.58    0.44
  -3  -7  15   -0.98    0.87
   3  -7 -15    0.14    0.43
   3  -7 -15    0.15    0.42
  -3  -8 -15    1.67    0.83
   3  -8  15    2.46    1.23
  -3  -8 -15    2.00    0.71
   3  -8  15    1.29    0.78
  -3  -8 -15    1.89    0.72
  -3  -8 -15    2.83    0.75
   3  -8 -15    1.70    0.61
  -3  -8  15    0.58    1.14
   3  -8 -15    1.43    0.58
   3  -8 -15    1.79    0.60
  -3  -9 -15   -0.05    0.49
  -3  -9 -15   -0.04    0.50
  -3  -9 -15    0.86    0.66
   3  -9  15   -0.09    0.93
  -3  -9 -15    1.08    0.49
  -3  -9  15   -0.81    1.03
   3  -9 -15    0.73    0.56
   3  -9 -15    0.69    0.57
   3  -9 -15    0.37    0.53
  -3 -10 -15    2.14    0.73
   3 -10  15    1.53    1.26
  -3 -10 -15    1.31    0.73
  -3 -10 -15    2.73    0.89
  -3 -10 -15    1.24    0.74
  -3 -10  15    1.76    1.55
   3 -10 -15    1.82    0.69
   3 -10 -15    1.68    0.78
   3 -10 -15    1.77    0.77
  -3 -11 -15   -0.43    0.28
  -3 -11 -15   -0.01    0.44
   3 -11  15    0.46    1.25
  -3 -11 -15   -0.01    0.45
  -3 -11  15   -0.81    1.26
   3 -11 -15    0.16    0.55
   3 -11 -15   -0.60    0.42
   3 -11 -15    0.15    0.56
   3   0 -16    1.44    0.53
  -3   0 -16    2.12    0.91
   3   0  16    1.29    0.70
  -3   0 -16    1.44    0.33
  -3   0  16    1.77    0.73
   3   0 -16    1.55    0.37
  -3   0 -16    2.14    0.55
  -3   0 -16    1.36    0.33
   3   0 -16    1.66    0.36
  -3  -1 -16    0.81    0.33
  -3   1  16    1.09    0.59
  -3  -1 -16    1.07    0.73
  -3  -1 -16    0.28    0.32
   3   1 -16    0.97    0.27
   3   1 -16    1.04    0.27
  -3  -1 -16    0.77    0.34
   3  -1  16    2.06    0.82
   3   1 -16    1.02    0.50
   3  -1 -16    1.08    0.36
  -3   1 -16    1.25    0.45
  -3   1 -16   -0.10    0.45
  -3   1 -16    0.87    0.24
   3   1  16    1.10    0.62
   3  -1 -16    0.85    0.47
  -3   1 -16    0.82    0.24
   3  -1 -16    1.15    0.36
  -3  -1  16    0.35    0.63
  -3  -2 -16    7.97    0.89
  -3  -2 -16    8.43    0.87
  -3  -2 -16    7.00    0.94
   3   2 -16    6.14    0.95
  -3   2  16    7.45    0.95
   3   2 -16    7.71    0.60
  -3  -2 -16    6.10    1.27
   3  -2  16    8.59    1.48
  -3  -2  16    6.10    1.35
   3  -2 -16    6.86    0.80
  -3   2 -16    7.11    0.96
   3  -2 -16    6.46    0.81
  -3   2 -16    5.34    1.11
   3   2  16    7.20    0.91
  -3   2 -16    8.15    0.52
  -3   2 -16    8.15    0.50
   3  -2 -16    7.47    0.99
  -3   3  16    0.34    0.30
   3   3 -16    0.20    0.38
  -3  -3 -16   -0.08    0.24
   3   3 -16   -0.11    0.16
   3  -3  16   -0.02    0.66
  -3  -3 -16    0.01    0.25
  -3  -3 -16    0.01    0.25
  -3  -3 -16   -0.73    0.43
  -3  -3  16    0.88    0.80
   3  -3 -16   -0.47    0.29
   3   3  16    0.01    0.22
  -3   3 -16   -0.03    0.30
   3  -3 -16    0.47    0.34
  -3   3 -16   -0.11    0.39
   3  -3 -16    0.45    0.34
  -3   3 -16   -0.26    0.08
   3  -4  16    0.56    0.84
  -3  -4 -16    0.02    0.28
  -3  -4 -16    0.43    0.37
  -3   4  16    0.65    0.25
   3   4 -16    0.06    0.18
  -3  -4 -16   -0.48    0.46
  -3  -4 -16    0.45    0.36
  -3   4 -16    0.61    0.40
  -3   4 -16   -0.13    0.49
   3  -4 -16   -0.30    0.27
   3  -4 -16    0.43    0.41
   3  -4 -16   -0.28    0.28
  -3  -4  16   -0.47    0.80
   3  -5  16    0.07    0.85
  -3  -5 -16    0.32    0.40
  -3  -5 -16    0.34    0.40
  -3  -5 -16    0.71    0.48
  -3  -5 -16   -0.13    0.58
   3  -5 -16    0.14    0.31
  -3  -5  16   -0.42    0.83
  -3   5 -16    0.03    0.48
   3  -5 -16    1.01    0.46
   3  -5 -16    0.95    0.47
  -3  -6 -16    2.79    0.72
  -3  -6 -16    2.43    0.67
   3  -6  16    2.88    1.24
  -3  -6 -16    2.57    0.66
   3  -6  16    3.65    0.88
  -3  -6 -16    2.91    0.99
   3  -6 -16    3.08    0.73
  -3  -6  16    3.54    1.45
   3  -6 -16    3.83    0.76
   3  -6 -16    2.91    0.74
  -3  -7 -16    2.78    0.73
   3  -7  16    2.21    1.32
  -3  -7 -16    1.73    0.64
  -3  -7 -16    2.63    0.74
   3  -7  16    3.31    0.91
  -3  -7 -16    2.12    0.98
   3  -7 -16    2.62    0.69
  -3  -7  16    0.81    1.18
   3  -7 -16    1.93    0.68
   3  -7 -16    2.04    0.67
  -3  -8 -16    2.25    0.78
  -3  -8 -16    0.97    0.59
  -3  -8 -16    2.38    0.77
   3  -8  16   -0.52    0.98
  -3  -8 -16    0.08    0.54
   3  -8 -16    0.38    0.40
   3  -8 -16    0.36    0.41
  -3  -8  16   -0.93    0.98
   3  -8 -16    0.25    0.34
   3  -9  16   -0.08    1.00
  -3  -9 -16   -0.46    0.42
  -3  -9 -16    0.50    0.57
  -3  -9 -16    0.47    0.57
  -3  -9 -16    0.58    0.63
   3  -9 -16    0.12    0.48
   3  -9 -16    0.13    0.47
  -3  -9  16   -0.17    1.24
   3  -9 -16    0.94    0.59
  -3 -10 -16   -0.35    0.29
   3 -10  16   -0.20    1.21
  -3 -10 -16   -0.02    0.50
  -3 -10 -16   -0.02    0.50
   3 -10 -16   -0.72    0.45
   3 -10 -16    0.17    0.61
   3 -10 -16    0.16    0.62
  -3 -10  16   -0.35    1.19
  -3 -11 -16   -0.51    0.45
  -3 -11 -16    0.26    0.48
   3 -11  16   -0.02    1.25
  -3 -11 -16    0.27    0.47
  -3 -11  16    1.20    1.49
   3 -11 -16   -0.08    0.55
   3 -11 -16    0.22    0.65
   3 -11 -16    0.21    0.66
  -3   0 -17   -0.03    0.19
  -3   0 -17   -0.03    0.18
  -3   0 -17   -0.34    0.30
   3   0  17   -0.31    0.49
   3   0 -17   -0.26    0.17
  -3   0  17   -0.43    0.55
  -3   0 -17    0.13    0.63
   3   0 -17   -0.56    0.30
   3   0 -17   -0.28    0.17
   3   1 -17   -0.14    0.38
  -3  -1 -17    0.21    0.27
  -3  -1 -17    0.20    0.27
  -3  -1 -17    0.11    0.34
   3  -1  17   -0.48    0.61
   3   1 -17   -0.23    0.17
  -3  -1 -17   -0.04    0.55
   3   1 -17   -0.25    0.17
  -3   1  17    1.07    0.60
   3  -1 -17    0.07    0.23
  -3  -1  17   -0.33    0.61
  -3   1 -17    0.01    0.16
   3   1  17   -0.14    0.49
  -3   1 -17    0.20    0.56
  -3   1 -17    0.01    0.16
  -3   1 -17   -0.04    0.24
   3  -1 -17   -0.02    0.39
   3  -1 -17    0.07    0.23
  -3  -2 -17    0.65    0.73
  -3  -2 -17    2.59    0.52
   3   2 -17    2.09    0.65
  -3  -2 -17    2.44    0.53
   3   2 -17    2.84    0.40
  -3  -2 -17    3.01    0.64
   3  -2  17    2.05    1.01
  -3   2  17    2.53    0.64
   3   2  17    2.54    0.62
   3  -2 -17    1.85    0.58
  -3   2 -17    2.52    0.31
   3  -2 -17    2.34    0.50
  -3   2 -17    2.66    0.67
  -3   2 -17    2.33    0.31
   3  -2 -17    2.20    0.51
  -3   2 -17    2.08    0.87
  -3  -2  17    2.16    1.03
   3   3 -17    1.12    0.27
  -3  -3 -17    0.71    0.69
  -3  -3 -17    0.50    0.38
  -3  -3 -17    0.08    0.38
  -3   3  17    1.59    0.44
   3   3 -17    0.74    0.50
   3  -3  17    0.62    0.79
  -3  -3 -17    0.48    0.39
   3  -3 -17    0.90    0.43
   3  -3 -17    0.84    0.43
  -3  -3  17    1.81    1.09
   3  -3 -17    1.17    0.54
  -3   3 -17    1.26    0.54
  -3   3 -17    0.50    0.55
  -3  -4 -17   14.08    1.40
   3  -4  17   12.07    2.01
  -3  -4 -17   17.86    1.41
  -3  -4 -17   11.57    1.89
  -3  -4 -17   14.89    1.38
   3  -4 -17   14.24    1.34
  -3   4 -17   18.87    2.17
   3  -4 -17   15.10    1.28
   3  -4 -17   13.42    1.35
  -3  -4  17   13.50    2.16
  -3  -5 -17    3.09    0.75
  -3  -5 -17    2.06    0.63
   3  -5  17   -0.04    0.85
  -3  -5 -17    1.96    0.90
  -3  -5 -17    3.27    0.74
   3  -5 -17    3.04    0.75
   3  -5 -17    2.48    0.62
  -3  -5  17    1.38    1.18
   3  -5 -17    2.34    0.63
  -3  -6 -17    0.64    0.75
  -3  -6 -17    2.37    0.67
   3  -6  17    0.72    1.08
  -3  -6 -17    1.37    0.59
  -3  -6 -17    1.45    0.58
   3  -6 -17    0.62    0.50
  -3  -6  17    0.96    1.25
   3  -6 -17    2.36    0.68
   3  -6 -17    2.51    0.68
  -3  -7 -17    0.62    0.51
  -3  -7 -17    0.35    0.41
  -3  -7 -17    0.36    0.66
  -3  -7 -17    0.65    0.51
   3  -7  17   -0.13    1.02
   3  -7 -17   -0.06    0.42
   3  -7 -17    1.11    0.56
  -3  -7  17   -1.04    1.01
   3  -7 -17    1.18    0.55
   3  -8  17   14.27    2.71
  -3  -8 -17   17.16    2.32
  -3  -8 -17   19.59    1.93
  -3  -8 -17   18.07    1.88
  -3  -8 -17   18.53    1.96
   3  -8 -17   19.03    1.88
   3  -8 -17   15.80    1.70
   3  -8 -17   17.98    1.90
  -3  -8  17   18.80    3.00
  -3  -9 -17    1.12    0.74
   3  -9  17   -0.63    1.06
  -3  -9 -17    0.91    0.62
  -3  -9 -17    0.90    0.64
  -3  -9 -17    0.96    0.61
   3  -9 -17    0.65    0.61
  -3  -9  17   -0.67    1.24
   3  -9 -17    0.74    0.44
   3  -9 -17    0.69    0.60
  -3 -10 -17   -0.60    0.45
  -3 -10 -17   -0.24    0.55
  -3 -10 -17   -0.25    0.54
   3 -10  17    0.66    1.27
  -3 -10  17   -0.10    1.38
   3 -10 -17    0.02    0.54
   3 -10 -17    0.84    0.60
   3 -10 -17    0.80    0.61
   3   0 -18   -0.68    0.30
  -3   0 -18   -0.01    0.35
  -3   0 -18    0.34    0.25
  -3   0 -18    0.37    0.25
   3   0 -18   -0.16    0.19
  -3   0 -18    0.31    0.64
   3   0 -18   -0.15    0.19
   3   0  18   -0.38    0.56
  -3   0  18   -0.12    0.62
  -3  -1 -18    0.52    0.30
   3   1 -18    0.22    0.46
  -3  -1 -18    0.71    0.40
   3  -1  18    0.33    0.75
  -3   1  18    0.13    0.55
  -3  -1 -18    0.49    0.31
   3   1 -18    0.26    0.24
   3   1 -18    0.29    0.24
  -3  -1 -18   -0.48    0.53
   3   1  18   -0.26    0.52
  -3   1 -18   -0.14    0.39
  -3  -1  18   -0.68    0.66
   3  -1 -18   -0.14    0.25
  -3   1 -18    0.41    0.22
  -3   1 -18    0.42    0.61
  -3   1 -18    0.38    0.23
   3  -1 -18   -0.13    0.25
   3  -1 -18    0.17    0.40
  -3  -2 -18   -0.13    0.26
  -3  -2 -18    0.13    0.37
  -3  -2 -18   -0.68    0.63
   3  -2  18   -0.50    0.61
  -3  -2 -18   -0.14    0.26
   3   2 -18   -0.32    0.37
  -3   2  18   -0.41    0.35
   3   2 -18   -0.01    0.19
  -3   2 -18   -0.08    0.37
  -3   2 -18   -0.44    0.47
   3  -2 -18   -0.04    0.30
   3  -2 -18    0.08    0.29
  -3  -2  18   -1.21    0.63
   3  -2 -18    0.08    0.29
   3   2  18   -0.02    0.42
  -3  -3 -18    0.02    0.27
  -3  -3 -18   -0.38    0.34
   3  -3  18   -1.19    0.74
  -3   3  18    0.60    0.50
  -3  -3 -18    0.02    0.27
  -3  -3 -18   -0.48    0.44
[truncated: 2,621,157 more chars]
